# Supplementary material for: Multi-Modal Profiling Reveals Contrasting Immunomodulatory Effects of Recreational Marijuana Used Alone or with Tobacco in Youth with HIV
Source: Cells. 2025 Aug 16;14(16):1267. doi: 10.3390/cells14161267 (PMC12385114; doi:10.3390/cells14161267)
Supplement: Supplementary file 1 [file cells-14-01267-s001.zip]

Archive with 5 entries (5 files):
- FigS1.png
- FigS2.png
- FigS3.tiff
- nida_cell_format_supp_figure_06262026.pdf
- TableS1.xlsx
