# Supplementary material for: Multi-Modal Profiling Reveals Contrasting Immunomodulatory Effects of Recreational Marijuana Used Alone or with Tobacco in Youth with HIV
Source: Cells. 2025 Aug 16;14(16):1267. doi: 10.3390/cells14161267 (PMC12385114; doi:10.3390/cells14161267)
Supplement: Supplementary file 1 [file cells-14-01267-s001.zip › TableS1.xlsx]

## Sheet: YWH-NS vs.YWOH
	baseMean	log2FoldChange	lfcSE	stat	pvalue	FDR
ABI3	340.294	0.398183	0.110555	3.60166	0.000316187	0.0512638
ACSL5	124.735	0.220663	0.0744031	2.96578	0.00301921	0.191655
ADAMTS1	2.62029	-1.41182	0.442816	-3.18828	0.00143124	0.12979
ADGRA2	9.77907	0.665832	0.175121	3.80213	0.000143459	0.0295213
ADGRG1	312.008	0.829359	0.184676	4.49089	7.09246502347562e-06	0.00494962
ADPRM	17.1209	-0.467685	0.150913	-3.09904	0.00194148	0.15222
ADRB1	1.43097	1.65725	0.415829	3.98541	6.73639339322598e-05	0.0207934
AGPAT3	140.204	0.342194	0.092947	3.68161	0.000231765	0.041334
AHNAK	689.064	0.5419	0.142124	3.81286	0.00013737	0.0292387
AKTIP	68.0841	-0.255136	0.0749143	-3.40571	0.00065993	0.081481
ALDH1A1	86.9323	0.585326	0.126943	4.61092	4.00894041079398e-06	0.00321738
APOBEC3G	226.473	0.306942	0.0877759	3.49688	0.000470737	0.0668654
APOL3	313.378	0.28088	0.0883158	3.18041	0.00147069	0.131144
APOL6	145.413	0.653673	0.177167	3.68958	0.000224623	0.041334
ARHGEF10L	52.6568	0.387969	0.100569	3.85775	0.000114434	0.0265066
ARRDC4	42.4145	1.02578	0.21284	4.8195	1.43915534155273e-06	0.00144374
ASCL2	90.1242	0.838055	0.152633	5.49065	4.00447754322163e-08	0.000166482
ASNS	183.037	0.222893	0.0733235	3.03986	0.00236688	0.171129
ASPHD2	25.8256	0.342238	0.100734	3.39746	0.000680141	0.0833355
ATP1A3	20.5254	0.714043	0.166457	4.28966	1.78948500080648e-05	0.00990449
ATP1B3	139.158	0.259916	0.0813402	3.19541	0.0013963	0.127341
B4GALT2	11.7754	0.684646	0.196289	3.48794	0.000486749	0.0679375
BAG3	126.16	0.225557	0.0747156	3.01888	0.00253714	0.17711
BATF2	41.5864	1.14646	0.316006	3.62797	0.00028566	0.0482645
BDH1	30.4351	-0.502478	0.168572	-2.9808	0.00287501	0.188354
BEX4	55.7945	-0.429744	0.106708	-4.02728	5.64260855006295e-05	0.020584
BMF	86.6876	0.252134	0.0698332	3.61051	0.000305593	0.0505678
BTN2A2	45.9247	0.285365	0.0919748	3.10265	0.00191797	0.151652
BTN3A1	520.035	0.304972	0.0734307	4.15319	3.27866763463118e-05	0.0146183
BTN3A3	205.481	0.24061	0.0738539	3.25792	0.00112233	0.114169
C17orf97	13.2755	-0.900865	0.305352	-2.95025	0.00317512	0.192114
C1orf177	3.50453	1.00727	0.28416	3.54471	0.000393045	0.0606613
C1orf216	28.4247	0.410933	0.111525	3.68467	0.000228995	0.041334
C1QC	9.79191	1.00225	0.305638	3.27921	0.00104098	0.109926
C2	16.7496	0.811681	0.233423	3.47729	0.000506512	0.0700865
C8orf44	8.50728	-0.486059	0.146529	-3.31715	0.000909404	0.0999822
C9orf172	21.2693	0.685775	0.184622	3.71448	0.000203621	0.0390643
CACTIN.AS1	3.6673	-0.810833	0.239935	-3.37938	0.000726488	0.0870214
CAPN2	421.319	0.322633	0.0602564	5.35433	8.58741656804656e-08	0.000229728
CARD14	4.70438	-0.662619	0.201834	-3.28299	0.00102714	0.109183
CASP7	41.6252	0.447891	0.114816	3.90096	9.58136157800355e-05	0.0248438
CCDC183	3.08707	-0.95769	0.271328	-3.52964	0.000416133	0.0630127
CCL5	2913.52	0.666413	0.136776	4.87229	1.10313360720141e-06	0.00126474
CD57	35.0013	1.0352	0.213522	4.84822	1.24572472702834e-06	0.00133301
CD8A	639.746	0.741991	0.136879	5.4208	5.93335821304546e-08	0.000190473
CD8B	383.052	0.441692	0.147003	3.00464	0.00265896	0.18043
CD9	112.07	-0.576407	0.176375	-3.26809	0.00108278	0.112968
CDC37L1	15.1377	-0.420949	0.128214	-3.28319	0.00102641	0.109183
CDCA3	2.65436	0.997873	0.321578	3.10305	0.00191535	0.151652
CERCAM	18.7184	0.904188	0.258878	3.49272	0.000478131	0.06732
CFD	2081.42	-0.663078	0.223374	-2.96847	0.00299288	0.191655
CLDND2	34.1792	0.684495	0.22198	3.08359	0.00204518	0.157068
CLEC4C	10.2371	-0.850311	0.233065	-3.64839	0.000263893	0.0455457
CNDP2	219.434	0.270143	0.0790161	3.41884	0.000628896	0.0809843
CNN3	4.02888	-0.80484	0.26287	-3.06173	0.00220058	0.164286
CPLX1	2.47534	-0.869575	0.293936	-2.95839	0.00309255	0.191655
CPT2	42.2297	0.219955	0.0704753	3.12103	0.00180221	0.14779
CTD.2201I18.1	1.59391	-0.890323	0.26405	-3.37179	0.000746804	0.0887922
CX3CR1	436.624	0.522347	0.12388	4.21657	2.48041139336519e-05	0.0124416
CXCL10	4.29496	1.57003	0.400358	3.92157	8.79744399755313e-05	0.0243462
CXCR4	981.097	-0.295591	0.0917355	-3.22221	0.00127206	0.119403
DENND1A	99.7832	0.296259	0.0980961	3.02009	0.00252696	0.17711
DHCR24	21.5532	0.465641	0.157818	2.95049	0.00317269	0.192114
DNMT3A	74.3639	-0.213412	0.0693398	-3.07777	0.00208553	0.158648
DPP3	87.7026	0.284602	0.0829391	3.43146	0.00060035	0.0802337
DUSP8	13.7486	0.567327	0.17425	3.25582	0.00113066	0.114169
E2F2	45.4038	0.630127	0.192937	3.26597	0.00109091	0.112969
ELMO2	136.336	0.168545	0.0545856	3.08772	0.00201696	0.156397
EML6	248.034	0.210983	0.0664127	3.17684	0.00148888	0.132033
EOMES	86.9774	0.58217	0.142397	4.08835	4.34443294666167e-05	0.0170079
EPB41L4A.AS1	46.8216	-0.381434	0.113569	-3.35861	0.000783342	0.0924516
EPHA2	1.6081	-1.34963	0.381133	-3.5411	0.000398463	0.0609117
EPSTI1	103.674	0.932484	0.222996	4.18161	2.89449950315172e-05	0.0136646
ETV7	32.7117	1.15921	0.34824	3.32877	0.000872291	0.098423
FAM129C	171.32	-0.514663	0.159555	-3.22561	0.00125703	0.118686
FAM153C	25.1426	-0.506362	0.160688	-3.15121	0.00162594	0.140312
FAM221A	3.69469	-0.628249	0.206909	-3.03635	0.0023946	0.172357
FAM46C	142.148	0.771438	0.257928	2.99091	0.00278152	0.183729
FBL	668.941	-0.270579	0.0835294	-3.23933	0.0011981	0.116829
FBXO4	11.7614	-0.489198	0.151244	-3.23449	0.00121861	0.116829
FCER1A	74.9265	-0.684994	0.211954	-3.23181	0.00123009	0.116829
FCER2	168.679	-0.595701	0.148217	-4.01911	5.84189587273625e-05	0.0206084
FCRL3	430.79	0.742331	0.194958	3.80765	0.000140294	0.0292448
FCRL6	139.611	0.880018	0.183461	4.79676	1.61255671783932e-06	0.00152254
FLNA	2428.99	0.430974	0.119885	3.5949	0.00032451	0.0520872
FYN	500.498	0.223406	0.0602576	3.70751	0.000209304	0.0390643
GAB3	99.0219	0.315101	0.0864877	3.64331	0.000269159	0.0459603
GBP1	226.763	1.00263	0.194102	5.16547	2.39829092005868e-07	0.000549928
GBP2	595.881	0.422327	0.118057	3.57731	0.000347153	0.0541321
GBP3	40.6084	0.624757	0.165099	3.78413	0.000154247	0.0305656
GBP4	125.917	0.692888	0.165471	4.18737	2.82209351513854e-05	0.0136646
GBP5	353.155	0.982857	0.191479	5.13297	2.85209429372954e-07	0.000572237
GCHFR	93.6803	-0.33509	0.110192	-3.04097	0.00235819	0.171129
GLB1L2	10.078	1.02099	0.262806	3.88496	0.000102348	0.0248907
GNB2L1	6019.84	-0.23205	0.0743603	-3.12062	0.00180468	0.14779
GNG7	69.7532	-0.333119	0.107505	-3.09864	0.00194413	0.15222
GPR153	13.8711	0.822993	0.245722	3.34928	0.000810214	0.0942373
GZMH	631.449	1.18024	0.215199	5.4844	4.1488192593849e-08	0.000166482
HBG2	12032.7	1.58969	0.525369	3.02585	0.00247937	0.175606
HCP5	358.311	0.247478	0.0725401	3.41161	0.000645816	0.0809843
HECTD3	130.937	0.243382	0.0777947	3.12851	0.00175693	0.147647
HIST1H1C	290.672	-0.466718	0.15703	-2.97217	0.00295705	0.191386
HOXC5	1.26171	1.57083	0.50537	3.10828	0.00188179	0.150272
HPS1	559.311	0.504604	0.16768	3.00933	0.00261824	0.179623
HSP90B1	157.772	0.235096	0.0794506	2.95902	0.0030862	0.191655
HVCN1	379.828	-0.263362	0.0752473	-3.49995	0.000465337	0.0667143
ID3	125.154	-0.389021	0.117475	-3.31153	0.000927862	0.100629
IFIT1B	40.8655	0.927647	0.314192	2.95249	0.00315226	0.192114
IGFBP2	9.12373	-1.28121	0.41539	-3.08436	0.00203989	0.157068
IKZF3	219.671	0.336354	0.113419	2.96559	0.00302102	0.191655
IL10RA	704.816	0.266844	0.0577966	4.61695	3.89428096403337e-06	0.00321738
IL12RB1	199.4	0.36632	0.0936453	3.91178	9.16169833445058e-05	0.0248438
IL15RA	40.4072	0.460415	0.118399	3.88868	0.000100792	0.0248894
IL17RC	17.132	0.463441	0.142333	3.25603	0.0011298	0.114169
IL4I1	12.7091	0.460729	0.153641	2.99875	0.00271092	0.181695
IMMT	152.576	0.189581	0.0643378	2.94665	0.00321236	0.193115
ITGAL	861.428	0.333844	0.0753391	4.43122	9.37001956031319e-06	0.00626659
JAKMIP1	33.2737	0.85179	0.18569	4.58716	4.49312479219719e-06	0.00343425
KCNQ1OT1	93.8049	1.36134	0.340606	3.99683	6.4196539743892e-05	0.0206084
KEAP1	151.203	0.198464	0.0632835	3.13611	0.00171202	0.14463
KIAA1671	11.8151	0.819773	0.269629	3.04038	0.00236283	0.171129
KIF19	10.8158	1.39176	0.29617	4.6992	2.61186228801283e-06	0.00232906
KLF10	94.9631	1.19197	0.139637	8.53623	1.38674626847646e-17	2.22586643553156e-13
KLF11	30.6064	0.585094	0.14636	3.99763	6.39795473951207e-05	0.0206084
KLRC2	14.2829	1.23184	0.283043	4.35214	1.34816621557854e-05	0.0084551
KLRC3	26.99	1.02228	0.236394	4.32447	1.52896491569509e-05	0.00876479
LAG3	57.1665	1.17913	0.170897	6.89968	5.2120990015468e-12	4.18297005369138e-08
LAP3	277.043	0.648175	0.169648	3.8207	0.000133074	0.0292387
LBX2.AS1	11.8254	0.518885	0.167754	3.09314	0.00198053	0.154318
LGALS9C	31.499	-0.682583	0.219415	-3.11093	0.00186501	0.150272
LILRA4	36.8471	-0.54107	0.159959	-3.38256	0.000718132	0.0866672
LINC00926	174.595	-0.488786	0.153607	-3.18206	0.00146232	0.131127
LINC00944	6.04347	1.32897	0.331334	4.01097	6.04701530901917e-05	0.0206084
LIPE	18.3659	-0.427585	0.114897	-3.72145	0.000198083	0.0387736
LMO2	168.762	0.26311	0.0878354	2.99549	0.00274	0.181734
LOC100419583	124.168	0.295553	0.0865942	3.41308	0.00064234	0.0809843
LOC101926933	3.07119	-0.924499	0.303377	-3.04736	0.00230864	0.169981
LOC101929331	82.5499	-0.573822	0.154542	-3.71305	0.000204779	0.0390643
LOC389906	24.1916	-0.509857	0.16197	-3.14786	0.00164472	0.141173
LRRC26	8.15998	-0.773193	0.24808	-3.11671	0.00182882	0.149007
LRRC27	16.3232	0.413815	0.136783	3.02534	0.0024835	0.175606
LRRN3	30.6057	-0.613612	0.203994	-3.00799	0.00262984	0.179623
LSM12	92.5676	0.188339	0.0495914	3.79782	0.000145974	0.0296587
LTB	3927.86	-0.409311	0.0943715	-4.33723	1.44289529637069e-05	0.00857775
MACF1	161.781	0.461841	0.15257	3.02707	0.00246936	0.175606
MAFB	97.9543	0.454269	0.143218	3.17187	0.00151459	0.133576
MAL	208.126	-0.380893	0.111066	-3.42943	0.00060484	0.0802337
MARCKSL1	435.284	-0.24692	0.083412	-2.96025	0.00307393	0.191655
MCOLN2	20.4844	0.653807	0.163093	4.00881	6.10245620876311e-05	0.0206084
MMP28	9.53507	-0.903258	0.245212	-3.68358	0.000229981	0.041334
MSC	26.2788	0.914502	0.227032	4.02807	5.62360975690051e-05	0.020584
MTCH2	71.5771	0.224929	0.0658705	3.41472	0.000638483	0.0809843
MXRA8	10.7296	-0.727226	0.182173	-3.99196	6.55306284528324e-05	0.0206242
NAE1	26.2728	-0.390022	0.101166	-3.85528	0.000115598	0.0265066
NCKAP1L	358.677	0.179888	0.060741	2.96157	0.00306077	0.191655
NET1	9.97489	-0.626633	0.183109	-3.42219	0.000621196	0.0809843
NKG7	3459.35	0.651705	0.166862	3.90566	9.39688712450541e-05	0.0248438
NLRC5	424.097	0.44627	0.0885136	5.04183	4.61103827642494e-07	0.000789961
NUCB2	35.4852	-0.431073	0.138016	-3.12336	0.00178798	0.14779
NUGGC	16.5097	0.539429	0.180026	2.9964	0.00273188	0.181734
NUP35	9.01687	-0.535879	0.152832	-3.50632	0.000454344	0.0662971
NXNL2	2.82617	-0.863315	0.280162	-3.08148	0.00205972	0.157431
OLFM2	58.5501	-0.314337	0.106537	-2.9505	0.00317262	0.192114
P2RY8	294.577	0.237686	0.0722929	3.28781	0.00100969	0.108769
PARP14	262.268	0.571525	0.146813	3.89288	9.90592586005173e-05	0.0248438
PARP9	232.909	0.429509	0.143045	3.00262	0.00267669	0.180519
PATL2	49.7134	0.621738	0.150952	4.11879	3.80862972477529e-05	0.0160102
PDE4A	38.637	0.499929	0.131748	3.79458	0.000147895	0.0296732
PDGFRB	10.4146	0.913993	0.285797	3.19805	0.00138361	0.126905
PDIA3	434.26	0.195584	0.0555589	3.5203	0.000431059	0.0640642
PDK2	105.832	0.706744	0.178628	3.95652	7.60509719636722e-05	0.0226054
PEA15	180.167	0.223878	0.0675301	3.31523	0.000915668	0.0999822
PFKP	127.66	0.249771	0.0802918	3.11079	0.00186585	0.150272
PIF1	4.69936	0.90486	0.279969	3.232	0.00122927	0.116829
PLD4	155.145	-0.385741	0.126224	-3.05601	0.00224307	0.165915
PLEKHB1	88.5351	-0.383982	0.11547	-3.32538	0.000882993	0.098423
PLEKHF1	173.061	0.377441	0.127263	2.96584	0.00301861	0.191655
PLEKHG5	5.20721	-0.69333	0.230799	-3.00405	0.00266413	0.18043
PLEKHH3	1.58703	1.24166	0.307826	4.03365	5.49164875740259e-05	0.020584
PLVAP	64.599	0.956348	0.280238	3.41263	0.000643395	0.0809843
POLE2	1.24613	1.21577	0.36279	3.35115	0.000804761	0.0942373
PPP1R16B	123.245	0.332862	0.102238	3.25575	0.00113095	0.114169
PREP	87.6964	0.204918	0.0596065	3.43785	0.000586361	0.0797601
PRF1	1273.54	0.525176	0.160712	3.2678	0.00108386	0.112968
PRR11	24.8833	0.490354	0.144917	3.38368	0.000715217	0.0866672
PRR5	356.535	0.411262	0.128036	3.21208	0.00131776	0.122403
PRR5L	78.5884	0.458577	0.132432	3.46274	0.000534695	0.0733537
PRSS23	43.2547	0.683951	0.189361	3.6119	0.000303967	0.0505678
PSMB2	106.279	0.27865	0.0883013	3.15567	0.0016013	0.138932
PTGDS	166.769	-0.921693	0.239539	-3.84777	0.000119198	0.0269471
PTTG1	31.4506	0.541571	0.169954	3.18658	0.00143967	0.129821
PYHIN1	75.3115	0.391429	0.120451	3.2497	0.00115525	0.114953
RAB11FIP5	33.462	0.782323	0.159769	4.8966	9.75102474272558e-07	0.00120395
RALGDS	170.043	0.381296	0.0931252	4.09444	4.23183211724162e-05	0.0169813
RAP2B	99.346	0.311093	0.103764	2.99809	0.00271677	0.181695
RASA4B	153.067	0.582292	0.196948	2.95658	0.00311072	0.192039
RGS9	17.9594	0.609914	0.198414	3.07394	0.00211253	0.159944
RHBDF2	243.155	0.321326	0.0942577	3.40901	0.000651989	0.0811246
RIOK2	15.0064	-0.493061	0.129381	-3.81093	0.000138443	0.0292387
RNF212	2.65097	-1.37535	0.43506	-3.16128	0.00157079	0.137026
RNF213	502.118	0.648652	0.153095	4.23694	2.26589576369278e-05	0.0117322
RNU2.1	297.371	-1.44462	0.485677	-2.97444	0.00293527	0.190745
ROBO1	0.521903	-1.29621	0.429381	-3.01879	0.00253786	0.17711
RPL18	7729.34	-0.260293	0.0848613	-3.06728	0.00216018	0.162785
RPL23A	4226.82	-0.286696	0.0861551	-3.32767	0.000875757	0.098423
RPPH1	175.841	-2.14084	0.427987	-5.00212	5.67042071038111e-07	0.000789961
RPS28	17089.7	-0.321702	0.106708	-3.01479	0.00257157	0.178096
RPS4X	3934.11	-0.396292	0.108191	-3.6629	0.000249376	0.0435079
RTP5	9.11868	0.96741	0.263568	3.67044	0.000242133	0.0427086
RUNX3	673.279	0.371367	0.105382	3.524	0.000425092	0.0637677
S1PR5	216.055	0.635436	0.153808	4.13135	3.60645167263532e-05	0.0156452
SBK1	104.332	0.420163	0.122404	3.4326	0.000597827	0.0802337
SCT	12.585	-0.953357	0.245719	-3.87986	0.000104516	0.0250387
SDC3	8.43061	1.00133	0.256998	3.89624	9.76972303776744e-05	0.0248438
SEC24C	296.287	0.170141	0.0578851	2.93928	0.00328972	0.197027
SERPINA1	119.08	1.03545	0.34349	3.01448	0.00257418	0.178096
SERPINB9	177.921	0.300804	0.0834201	3.6059	0.000311073	0.0509493
SERPINF1	22.1519	-0.460122	0.150475	-3.0578	0.00222965	0.165686
SESN1	42.5607	-0.511751	0.130014	-3.93613	8.28064334052859e-05	0.023318
SFXN3	88.2011	0.188478	0.058828	3.20389	0.00135585	0.125073
SLAMF7	145.597	0.459994	0.116182	3.95925	7.51861156198246e-05	0.0226054
SLAMF8	16.5233	0.51797	0.174411	2.96982	0.00297971	0.191655
SLC16A10	2.2886	-1.01608	0.304416	-3.33781	0.000844405	0.0968111
SLC1A7	10.0854	0.899256	0.306276	2.93609	0.00332375	0.198196
SLC22A17	14.8924	-0.567002	0.186305	-3.0434	0.00233918	0.171129
SLC38A7	27.031	0.342407	0.115977	2.95238	0.00315336	0.192114
SNORD3A	29.7985	-2.28811	0.599526	-3.81653	0.000135341	0.0292387
SNX12	80.3151	0.173565	0.0534295	3.24849	0.0011602	0.114953
SPINT2	294.952	-0.212148	0.0716994	-2.95885	0.00308789	0.191655
SPTSSB	1.97481	-0.90221	0.297957	-3.02799	0.00246189	0.175606
SRC	72.1621	0.393514	0.0997704	3.9442	8.00675306954306e-05	0.0229494
SRGAP2	76.91	0.327627	0.101262	3.23543	0.0012146	0.116829
SSBP4	416.885	0.312613	0.104814	2.98255	0.00285861	0.188047
STAG3L1	32.9829	-0.435155	0.134537	-3.23446	0.00121872	0.116829
STAP1	14.4785	-0.746909	0.174758	-4.27396	1.92032700282055e-05	0.0102744
STAT1	592.699	0.708483	0.141859	4.99427	5.90587960649292e-07	0.000789961
STOM	197.742	0.42693	0.106807	3.99722	6.40901701613022e-05	0.0206084
SYT11	53.1752	0.414246	0.121284	3.4155	0.000636654	0.0809843
TBX21	280.397	0.599028	0.143486	4.17482	2.98218235202624e-05	0.0136763
TCAM1P	0.701071	1.11728	0.353083	3.16437	0.00155419	0.136319
TCEAL3	21.6034	-0.458451	0.117671	-3.89605	9.77748035765237e-05	0.0248438
TCL1A	210.432	-0.621418	0.185816	-3.34427	0.000824987	0.0952652
TIGIT	62.4424	0.639711	0.147105	4.34868	1.36958773127128e-05	0.0084551
TLR7	26.1336	0.424012	0.131081	3.23474	0.00121753	0.116829
TM4SF19	6.99645	1.20866	0.344544	3.508	0.00045149	0.0662971
TMEM189	74.449	0.201551	0.0677282	2.97588	0.00292153	0.190624
TMIGD2	105.524	-0.668877	0.133922	-4.99453	5.89783728747711e-07	0.000789961
TNF	38.4057	0.381712	0.122246	3.12248	0.00179332	0.14779
TOM1	29.2228	0.44719	0.142316	3.14224	0.00167661	0.142388
TRIM14	165.091	0.292517	0.0788467	3.70995	0.000207303	0.0390643
TRPV2	222.758	0.201887	0.0671069	3.00843	0.00262599	0.179623
TSPAN17	108.063	0.316565	0.100679	3.14431	0.0016648	0.142137
TTYH2	72.785	0.279142	0.0780348	3.57714	0.000347368	0.0541321
TXNIP	8103.09	0.329149	0.0863098	3.81357	0.000136972	0.0292387
UBXN10	3.93701	1.03843	0.228862	4.53735	5.69659637367514e-06	0.00415618
USP3.AS1	8.23618	-0.439862	0.149135	-2.94942	0.00318375	0.192114
VIPR1	74.0007	-0.312229	0.0938905	-3.32546	0.000882737	0.098423
VPREB3	113.388	-0.783153	0.190367	-4.11391	3.89009054722178e-05	0.0160102
VSIG10L	2.31754	1.04229	0.269329	3.86994	0.000108863	0.0256964
WEE1	76.6634	0.254665	0.0727645	3.49985	0.000465516	0.0667143
WNT7A	7.21331	-0.700137	0.211175	-3.31544	0.000914986	0.0999822
WWTR1	1.18143	1.17595	0.328495	3.57981	0.000343845	0.0541321
XAF1	180.022	0.562175	0.191532	2.93514	0.00333393	0.198196
YARS	146.961	0.276299	0.0699733	3.94863	7.85983524798513e-05	0.0229379
ZNF14	15.6197	-0.430989	0.140672	-3.06379	0.00218555	0.163926
ZNF225	6.91753	-0.463027	0.144166	-3.21175	0.00131927	0.122403
ZNF284	119.136	0.260149	0.0877618	2.96427	0.00303404	0.191655
ZNF33B	44.7095	-0.303372	0.0933777	-3.24887	0.00115863	0.114953
ZNF485	5.92723	-0.461633	0.147803	-3.12329	0.00178839	0.14779
ZNF880	7.00918	-0.642488	0.206628	-3.1094	0.00187468	0.150272

## Sheet: YWH-M vs.YWOH
	baseMean	log2FoldChange	lfcSE	stat	pvalue	padj
ACSL5	124.735	0.286984	0.0847032	3.38812	0.000703746	0.0865798
ADAMTS1	2.62029	-1.54695	0.510692	-3.02914	0.00245254	0.159637
ADGRA3	2.21293	-0.924114	0.314853	-2.93506	0.0033348	0.1895
ADO	38.1276	0.27126	0.093814	2.89146	0.00383452	0.199189
AK5	14.7909	-0.781324	0.230844	-3.38464	0.000712707	0.0865798
AKAP2	28.3662	0.525606	0.166167	3.16311	0.00156094	0.127803
APOL6	145.413	0.63884	0.212903	3.00061	0.0026944	0.16898
APRT	795.071	-0.36486	0.120959	-3.0164	0.00255794	0.163074
ARPC4	1846.38	-0.325739	0.102346	-3.18273	0.00145894	0.125122
ARRDC4	42.4145	1.16155	0.247408	4.69489	2.66755552273586e-06	0.00293965
ASB2	16.6027	0.517801	0.164766	3.14265	0.00167424	0.130953
ASNS	226.763	1.13442	0.23628	4.80115	1.57754654398217e-06	0.00255928
ASPHD2	25.8256	0.367767	0.110147	3.33887	0.00084121	0.0947313
ATF3	7.10824	0.906211	0.261424	3.46644	0.000527395	0.0753394
ATP1A3	20.5254	0.579444	0.188483	3.07425	0.00211032	0.145348
AURKA	7.22548	0.690842	0.189184	3.65169	0.000260519	0.0492164
AURKB	14.2689	0.836325	0.233985	3.57427	0.000351203	0.0588951
B3GAT1	35.0013	0.775405	0.253087	3.06378	0.00218557	0.148935
B3GNT8	203.428	-0.576644	0.182447	-3.16061	0.0015744	0.127803
B4GALT2	11.7754	0.75525	0.219365	3.4429	0.000575519	0.0782696
BAG3	353.155	1.13058	0.234168	4.82806	1.37866252665996e-06	0.00255928
BATF2	41.5864	1.2749	0.379849	3.35633	0.000789836	0.0916209
BCAP31	796.81	-0.274029	0.0886647	-3.09062	0.00199737	0.141355
BHLHE41	5.21422	0.995744	0.277861	3.58361	0.000338879	0.0574531
BIRC5	7.42912	1.00767	0.338448	2.97732	0.00290776	0.176398
BMF	86.6876	0.35042	0.0771677	4.54103	5.59813299234857e-06	0.00508047
BRK1	507.473	-0.342085	0.110395	-3.09874	0.00194347	0.140604
BTN2A2	45.9247	0.533341	0.101058	5.27758	1.30904303393584e-07	0.000403918
BTN3A1	520.035	0.294151	0.0885922	3.32029	0.000899252	0.0983947
BTN3A3	205.481	0.296528	0.086353	3.43391	0.000594944	0.0791276
BUB1	5.84932	1.13851	0.306485	3.71473	0.000203417	0.0448331
C1QC	9.79191	1.10206	0.347845	3.16826	0.00153353	0.127633
C2orf81	14.2611	-0.481357	0.166245	-2.89546	0.00378606	0.198852
C9orf91	45.2151	0.334448	0.0950507	3.51863	0.000433786	0.066886
CADM1	3.76409	0.908525	0.263091	3.45327	0.000553828	0.0772349
CALM3	1478.87	-0.21974	0.0684221	-3.21153	0.0013203	0.119121
CALY	2.22572	-1.27548	0.428515	-2.9765	0.00291558	0.176398
CAPN2	421.319	0.31993	0.0712104	4.49274	7.03125725567414e-06	0.00587849
CASP7	41.6252	0.653504	0.128044	5.10376	3.32968362873779e-07	0.000856173
CCL5	2913.52	0.589376	0.16889	3.4897	0.000483562	0.070381
CCNA2	6.30279	0.949633	0.262274	3.62077	0.000293728	0.0520877
CCNB1	12.0041	0.757859	0.235908	3.21251	0.00131579	0.119121
CCNB2	7.25209	1.0442	0.306549	3.40631	0.000658472	0.0825927
CCRL2	17.3606	0.546629	0.14422	3.79025	0.000150497	0.035721
CD37	4071.94	-0.284293	0.0972008	-2.9248	0.00344674	0.191962
CD40LG	74.99	-0.428736	0.138115	-3.10421	0.00190791	0.139503
CD7	1444.78	-0.423871	0.137543	-3.08173	0.00205799	0.143668
CD8A	639.746	0.78945	0.1681	4.69632	2.64889197050321e-06	0.00293965
CD8B	383.052	0.660007	0.180232	3.66197	0.000250278	0.0486649
CDC20	16.4966	1.08903	0.344424	3.1619	0.00156746	0.127803
CDC6	3.70612	1.01745	0.319195	3.18754	0.00143487	0.124366
CDCA3	2.65436	1.33212	0.349289	3.8138	0.000136848	0.0350038
CDCA5	7.5468	1.03814	0.263468	3.94029	8.13831989702859e-05	0.0278495
CDCA7	9.1492	1.00989	0.244163	4.13613	3.53218800375672e-05	0.0180086
CDKN2A	12.2748	0.770897	0.259397	2.97189	0.00295976	0.177678
CDT1	12.0734	0.78777	0.258461	3.04793	0.00230423	0.153231
CEP78	26.7172	0.541274	0.17489	3.09494	0.00196852	0.140604
CMPK2	49.4881	1.29566	0.391584	3.30877	0.000937073	0.0990408
CMTR1	132.883	0.334264	0.0979705	3.41188	0.000645157	0.0822602
COLQ	28.939	-0.712347	0.181437	-3.92614	8.63210885269254e-05	0.0278495
CYTH3	20.5978	-0.471053	0.162702	-2.89518	0.00378938	0.198852
DDX60	44.8014	0.788981	0.218699	3.60762	0.000309024	0.0541775
DEPDC1B	1.1796	1.56374	0.410755	3.80699	0.000140669	0.0350038
DHRS3	98.3559	-0.459583	0.126779	-3.62506	0.000288894	0.0518262
DNAJB1	303.266	-0.168018	0.0492017	-3.41488	0.000638096	0.082113
DOK4	12.633	-0.64954	0.222164	-2.9237	0.003459	0.191962
DUSP4	1.93957	1.17544	0.348195	3.37579	0.000736028	0.0880267
DUSP5	45.0937	0.548965	0.156127	3.51614	0.000437872	0.066886
EBI3	5.68537	1.08557	0.334139	3.24885	0.00115874	0.111037
EEF1G	5846.44	-0.364772	0.112002	-3.25685	0.00112656	0.108628
EIF3F	1168.67	-0.225499	0.0722232	-3.12225	0.00179477	0.137454
EIF3L	852.211	-0.195572	0.0622536	-3.14154	0.00168063	0.130953
EML6	57.1665	0.988472	0.203264	4.86298	1.15628677608236e-06	0.00254846
EOMES	86.9774	0.617383	0.16869	3.65987	0.000252346	0.0486649
EPSTI1	103.674	1.13893	0.269322	4.22887	2.34863632565566e-05	0.012941
EVC2	2.46716	0.995671	0.310978	3.20174	0.00136602	0.120428
EZH2	17.8923	0.6566	0.154488	4.25016	2.13616430469725e-05	0.0124008
F2R	39.8102	0.719186	0.183853	3.91175	9.16294340295864e-05	0.0282732
FAM111B	2.44337	0.99342	0.324842	3.05816	0.00222699	0.150035
FAM179A	15.3353	0.835348	0.239169	3.49272	0.000478136	0.0702541
FBL	668.941	-0.402827	0.102625	-3.92523	8.66462201998421e-05	0.0278495
FCER2	168.679	-0.637439	0.181821	-3.50586	0.000455126	0.0675162
FCRL3	58.1833	0.773744	0.206443	3.74798	0.000178262	0.0410482
FCRL6	139.611	0.787267	0.223704	3.51924	0.000432781	0.066886
FGFR1	10.6737	-0.663431	0.217242	-3.05388	0.00225903	0.151064
FHIT	21.5752	-0.886026	0.198845	-4.45587	8.3552754492209e-06	0.00627636
FOLR3	792.441	-2.00712	0.584265	-3.43529	0.000591918	0.0791276
FPR3	6.41091	1.0941	0.28723	3.80915	0.000139446	0.0350038
FRMPD3	8.02536	1.01183	0.29879	3.38642	0.00070812	0.0865798
GAB3	99.0219	0.291131	0.0985493	2.95417	0.00313515	0.186753
GCHFR	93.6803	-0.434986	0.133085	-3.26848	0.00108127	0.105581
GFI1	34.7072	0.490884	0.166575	2.94692	0.00320957	0.188997
GINS2	8.00572	0.905946	0.295776	3.06294	0.00219171	0.148935
GLB1L2	10.078	1.26411	0.291825	4.33173	1.47942790004615e-05	0.00912984
GLDC	4.37216	1.80309	0.459944	3.92023	8.84649345542155e-05	0.0278538
GLTSCR2	3338.74	-0.374989	0.120654	-3.10797	0.00188377	0.139056
GNB2L1	6019.84	-0.310235	0.0918168	-3.37885	0.000727909	0.0877357
GPAT2	10.1005	-0.974017	0.330952	-2.94308	0.00324965	0.1895
GPR137B	33.3072	0.551613	0.142044	3.8834	0.000103006	0.0294855
GPR15	14.2329	2.0777	0.292121	7.11246	1.13994256633352e-12	1.75870339133935e-08
GPR153	13.8711	0.941708	0.280168	3.36123	0.000775974	0.0913872
GPT2	6.55242	0.631441	0.21118	2.99006	0.00278919	0.171317
GSE1	63.2951	0.388642	0.129418	3.00299	0.00267341	0.168348
GTF2H5	9.35769	-0.654419	0.226323	-2.89153	0.00383373	0.199189
GTPBP2	179.3	0.235872	0.0723651	3.25948	0.00111619	0.108305
GTSE1	4.27335	1.11558	0.304594	3.66252	0.000249746	0.0486649
GZMH	631.449	0.888274	0.265495	3.34573	0.000820668	0.0933726
HCP5	358.311	0.271116	0.0868049	3.12328	0.0017885	0.137454
HJURP	5.43272	0.963697	0.260809	3.69503	0.000219863	0.0471118
HMGN5	0.64408	-0.922164	0.297723	-3.09739	0.00195235	0.140604
HOXC4	6.45526	0.818055	0.256594	3.18814	0.00143193	0.124366
HSP90B1	40.6084	0.893797	0.188482	4.74207	2.1154183569353e-06	0.00293965
HVCN1	379.828	-0.333637	0.0914694	-3.64753	0.000264776	0.0492164
IFI44	48.173	1.28553	0.386464	3.3264	0.000879744	0.0977369
IFI44L	47.2545	1.40855	0.444744	3.1671	0.00153968	0.127633
IFIH1	62.1167	0.717088	0.172035	4.16827	3.06921258515636e-05	0.0163282
IFIT1	74.69	1.29332	0.417768	3.09578	0.00196294	0.140604
IFIT2	313.543	0.90051	0.281009	3.20456	0.0013527	0.120428
IGFBP7	102.268	-0.453685	0.150675	-3.01102	0.00260375	0.164634
IL10RA	704.816	0.249641	0.0694467	3.59471	0.000324752	0.0562952
IL12RB2	5.43322	-0.911988	0.266297	-3.4247	0.000615489	0.0811311
IL18R1	40.4072	0.426554	0.135484	3.14837	0.00164184	0.130568
ILF3.AS1	87.0537	-0.315998	0.0900441	-3.50937	0.000449168	0.0672792
IRF4	45.8785	0.632221	0.174329	3.6266	0.000287174	0.0518262
ITGA4	170.03	0.685701	0.176215	3.89128	9.9718401843345e-05	0.0294855
ITGB1	316.208	0.477862	0.155273	3.07755	0.00208709	0.145044
JAKMIP1	33.2737	0.962499	0.214531	4.48652	7.23951694089729e-06	0.00587849
JAM2	2.35351	-1.00773	0.305473	-3.29891	0.000970608	0.1005
KIAA1671	11.8151	0.923006	0.296537	3.11262	0.00185436	0.138208
KIF11	5.62894	0.675466	0.219143	3.08231	0.00205403	0.143668
KIF19	10.8158	1.31174	0.338501	3.87515	0.000106558	0.0298904
KIFC1	8.75418	1.02086	0.277058	3.68466	0.000229006	0.0483987
KLF10	94.9631	1.07243	0.164033	6.53786	6.24045097751756e-11	4.81388388405705e-07
KLF11	30.6064	0.541917	0.165246	3.27946	0.00104004	0.105
KLRAP1	6.03216	1.18526	0.288813	4.1039	4.06244086394885e-05	0.0190126
KLRB1	134.61	-0.902709	0.246513	-3.66191	0.000250344	0.0486649
KLRC3	26.99	0.845939	0.282229	2.99735	0.0027234	0.169055
LAP3	277.043	0.635934	0.207708	3.06168	0.002201	0.148935
LDOC1	25.5296	-0.562436	0.193868	-2.90112	0.00371828	0.197133
LGALS9C	31.499	-0.953761	0.268404	-3.55345	0.000380212	0.0623856
LILRA4	36.8471	-0.57523	0.190947	-3.01251	0.00259097	0.1645
LINC00944	6.04347	1.2245	0.377283	3.24558	0.00117212	0.111626
LIPE	18.3659	-0.464719	0.127689	-3.63946	0.000273207	0.050179
LMO2	125.917	0.722647	0.198115	3.64762	0.000264678	0.0492164
LOC101928992	1.24744	-1.37379	0.473907	-2.89886	0.00374522	0.197881
LOC101929331	82.5499	-0.623042	0.188467	-3.30584	0.000946928	0.0992124
LOC145783	4.02217	0.508872	0.173004	2.94138	0.00326752	0.1895
LTB	3927.86	-0.462637	0.116544	-3.96965	7.19775418369537e-05	0.0278495
MAL	208.126	-0.436499	0.135632	-3.21825	0.00128977	0.118444
MARCKSL1	435.284	-0.305599	0.101947	-2.99762	0.002721	0.169055
MB21D1	29.3781	0.461413	0.137014	3.36762	0.000758198	0.0899805
MCM4	22.1042	0.534516	0.168673	3.16894	0.00152996	0.127633
MCOLN2	20.4844	0.824055	0.180855	4.55644	5.20283365425077e-06	0.00508047
MED20	26.9864	0.25775	0.082574	3.12144	0.0017997	0.137454
MELK	1.70432	1.34746	0.354731	3.79856	0.00014554	0.0353425
MGAT2	105.044	0.23572	0.0806781	2.92173	0.00348091	0.192227
MGAT3	10.6849	0.530916	0.180147	2.94712	0.00320748	0.188997
MIAT	177.704	0.656489	0.205002	3.20236	0.00136308	0.120428
MICB	69.9174	0.33038	0.109407	3.01974	0.00252994	0.162633
MKI67	9.74891	1.30751	0.337897	3.86956	0.000109034	0.0300389
MSC	26.2788	0.977333	0.26701	3.66029	0.000251926	0.0486649
MSRA	81.4705	-0.402377	0.129155	-3.11545	0.00183662	0.138208
MTRNR2L10	135.258	-0.645648	0.220184	-2.93231	0.00336454	0.1895
MXRA8	10.7296	-0.776045	0.20811	-3.72901	0.000192235	0.0429825
NCAPH	2.78153	1.05945	0.289207	3.66329	0.000248992	0.0486649
NCF1	3723.72	-0.638322	0.202458	-3.15287	0.00161674	0.129239
NCR3	162.854	-0.511111	0.156319	-3.26966	0.00107678	0.105581
NEAT1	705.607	0.452342	0.151332	2.98907	0.00279828	0.171317
NLRC5	424.097	0.508794	0.106196	4.79108	1.65885141414052e-06	0.00255928
NRIR	5.85633	1.24234	0.42144	2.94785	0.00319988	0.188997
NSG1	35.4825	-0.680309	0.233529	-2.91317	0.00357785	0.194363
NUGGC	16.5097	0.872528	0.199524	4.37305	1.22522608458598e-05	0.00787616
NUSAP1	12.4674	0.865344	0.194411	4.4511	8.54313773439997e-06	0.00627636
OAS2	245.742	0.68293	0.207189	3.29617	0.00098014	0.100811
OAS3	179.334	1.36424	0.330278	4.13058	3.61853771241423e-05	0.0180086
DDT	2.41063	1.10878	0.335109	3.30871	0.000937254	0.0990408
ORC1	4.01292	0.872416	0.263101	3.3159	0.000913476	0.0988028
PARP14	262.268	0.697359	0.17723	3.93477	8.32765022681044e-05	0.0278495
PARP9	232.909	0.567891	0.173281	3.27729	0.00104809	0.105
PATL2	49.7134	0.672511	0.176637	3.8073	0.000140494	0.0350038
PFKP	127.66	0.273423	0.0931655	2.93481	0.00333755	0.1895
PGLS	710.99	-0.360125	0.10464	-3.44157	0.000578347	0.0782696
PHLDB3	25.695	-0.396831	0.126627	-3.13387	0.00172518	0.133749
PIF1	4.69936	1.29031	0.303843	4.24662	2.17022257350913e-05	0.0124008
PIK3AP1	210.568	0.482271	0.165821	2.90838	0.00363305	0.195574
PLEKHG5	5.20721	-0.806565	0.259115	-3.11277	0.00185339	0.138208
PLEKHH3	1.58703	1.45997	0.332927	4.38526	1.15845732507787e-05	0.00777073
PPP1R16B	123.245	0.460907	0.117382	3.92655	8.61716768740558e-05	0.0278495
PRC1	9.0013	0.525677	0.151131	3.47829	0.000504633	0.0727614
PRDM1	70.467	0.388412	0.130056	2.9865	0.00282187	0.172079
PRR29.AS1	7.97466	-0.489096	0.149551	-3.27042	0.00107388	0.105581
PRR5L	78.5884	0.483977	0.155369	3.11501	0.00183936	0.138208
PSAT1	12.7639	0.574007	0.19599	2.92876	0.00340319	0.190233
PSEN2	19.3862	0.329954	0.107319	3.0745	0.00210853	0.145348
PTGDS	166.769	-1.34856	0.2965	-4.54826	5.40910998485956e-06	0.00508047
PTP4A3	173.88	-0.495157	0.155851	-3.17712	0.00148745	0.12609
PTPN22	49.2942	0.381754	0.125753	3.03573	0.00239951	0.157729
PTTG1	31.4506	0.665944	0.198317	3.35797	0.000785164	0.0916209
RAB11FIP5	33.462	0.742343	0.182374	4.07043	4.69258253513031e-05	0.0195668
RACGAP1	17.108	0.42627	0.118943	3.58381	0.00033862	0.0574531
RALGDS	170.043	0.390692	0.110356	3.54028	0.000399707	0.0642363
RAP2A	36.9692	0.654975	0.199847	3.27738	0.00104774	0.105
RAPGEF1	400.92	0.283941	0.0974256	2.91444	0.00356323	0.194351
RCAN2	1.19225	1.62488	0.55357	2.93528	0.00333244	0.1895
RFX5	120.032	0.267933	0.0717252	3.73555	0.000187306	0.0424965
RNA5S15	92.5906	-6.9591	1.82008	-3.82351	0.000131565	0.0349964
RNF19A	63.9016	0.517716	0.163886	3.159	0.00158311	0.127803
RNF212	2.65097	-1.61	0.506138	-3.18095	0.00146792	0.125122
RNF213	502.118	0.576434	0.186111	3.09725	0.00195326	0.140604
RPL13	3408.85	-0.384625	0.125625	-3.06168	0.00220096	0.148935
RPL18	7729.34	-0.357253	0.10483	-3.40791	0.000654619	0.0825927
RPL18A	16774.8	-0.448142	0.130941	-3.42248	0.000620525	0.0811311
RPL19	7408.95	-0.364053	0.113289	-3.21349	0.00131132	0.119121
RPL21P28	3.72185	-1.17938	0.297608	-3.96286	7.40569769054454e-05	0.0278495
RPL22	469.335	-0.393473	0.130396	-3.01753	0.00254846	0.163074
RPL23A	4226.82	-0.338468	0.106371	-3.18196	0.0014628	0.125122
RPL28	9272.73	-0.332102	0.113044	-2.93782	0.00330532	0.1895
RPL36	5100.02	-0.435381	0.133151	-3.26984	0.0010761	0.105581
RPL37A	11645.9	-0.397812	0.137109	-2.90144	0.00371455	0.197133
RPL8	11549.4	-0.356882	0.121375	-2.94033	0.00327862	0.1895
RPLP2	17093.4	-0.411288	0.119132	-3.45237	0.000555682	0.0772349
RPPH1	175.841	-2.16017	0.529044	-4.08316	4.44277736998281e-05	0.0195668
RPS18P9	19.7312	-0.527252	0.17609	-2.99423	0.00275142	0.169795
RPS2	14531.2	-0.292504	0.0995052	-2.93958	0.00328654	0.1895
RPS28	17089.7	-0.425623	0.131868	-3.22765	0.0012481	0.115998
RRM2	22.4133	1.01036	0.260206	3.88294	0.000103203	0.0294855
RRN3P2	11.483	0.425091	0.146238	2.90685	0.00365085	0.195574
RSAD2	102.239	1.88714	0.509393	3.70467	0.000211663	0.0459934
RTP4	46.3054	0.716399	0.235699	3.03947	0.00236994	0.156925
SAMD4A	5.59949	0.828206	0.243936	3.39517	0.000685851	0.0853332
SAMD9	62.9048	0.529786	0.178972	2.96017	0.0030747	0.183862
SAMD9L	101.354	0.706086	0.183941	3.83865	0.000123713	0.0334851
SDC3	8.43061	0.93547	0.284479	3.28837	0.0010077	0.102959
SEL1L3	105.727	0.331363	0.11456	2.89249	0.00382205	0.199189
SELM	111.457	-0.43722	0.150282	-2.90933	0.00362209	0.195574
SEMA6B	10.8988	1.68615	0.448291	3.76129	0.000169038	0.0395138
SERPINB9	177.921	0.290852	0.0978187	2.97337	0.00294545	0.17751
SETBP1	11.3889	0.528425	0.173055	3.0535	0.00226185	0.151064
SHCBP1	4.05693	0.922469	0.314598	2.93222	0.0033655	0.1895
SHD	1.59813	-1.4045	0.446817	-3.14335	0.00167024	0.130953
SIGLEC1	24.1091	1.276	0.395216	3.22862	0.00124391	0.115998
SLAMF7	145.597	0.565943	0.138286	4.09255	4.26661641972976e-05	0.0193604
SLC16A10	2.2886	-0.996458	0.339577	-2.93441	0.00334186	0.1895
SLC17A9	37.4963	0.41558	0.13725	3.02789	0.00246264	0.159637
SLC1A4	23.4963	0.653788	0.161967	4.03656	5.42409856722673e-05	0.0220218
SLC7A8	5.1856	-1.05381	0.339028	-3.10832	0.00188155	0.139056
SLCO4A1	2.62225	1.13908	0.322339	3.53379	0.000409641	0.065154
SLFN11	61.1608	0.411682	0.123866	3.3236	0.00088864	0.0979281
SMG1P3	28.6059	0.549332	0.187318	2.93262	0.00336115	0.1895
SNORD3A	29.7985	-2.49848	0.774751	-3.22488	0.00126025	0.116426
SP140	105.901	0.328023	0.0980663	3.34491	0.000823092	0.0933726
SPAG5	7.59899	0.662327	0.213363	3.10422	0.00190781	0.139503
SPINK2	5.20681	-1.17391	0.363061	-3.23336	0.00122345	0.1158
SPSB1	11.3593	0.730001	0.186927	3.90528	9.41164925494812e-05	0.0284712
SPTSSB	1.97481	-2.01936	0.334041	-6.04524	1.49189325499517e-09	7.67230971268848e-06
SSPN	4.61878	0.855223	0.246955	3.46307	0.000534057	0.0755911
STAP1	14.4785	-0.614004	0.19919	-3.08251	0.00205262	0.143668
STAT1	592.699	0.707987	0.173814	4.07324	4.63627953638222e-05	0.0195668
STAT2	324.971	0.461273	0.139593	3.30442	0.000951739	0.0992124
STYK1	2.57742	1.34644	0.35463	3.79674	0.000146611	0.0353425
SYT11	53.1752	0.438874	0.137285	3.1968	0.00138961	0.121812
TBCE	17.4455	-0.411547	0.115904	-3.55074	0.000384148	0.0623856
TCEAL3	21.6034	-0.526347	0.133237	-3.95047	7.79966695933506e-05	0.0278495
TDRD7	45.5511	0.300537	0.0971667	3.09301	0.0019814	0.140871
TFEC	14.604	0.779797	0.256905	3.03535	0.00240253	0.157729
TFRC	34.6583	0.472966	0.142666	3.3152	0.00091579	0.0988028
TIGIT	62.4424	0.924405	0.169333	5.45908	4.78598925761762e-08	0.000184596
TMIGD2	105.524	-0.767526	0.163474	-4.69511	2.66466084681654e-06	0.00293965
TNFAIP3	98.2778	0.416671	0.121011	3.44325	0.000574775	0.0782696
TNNI2	53.3895	-0.628717	0.198602	-3.16572	0.00154702	0.127633
TOM1	119.08	1.27476	0.420181	3.03382	0.00241478	0.157861
TOP2A	6.97826	1.09025	0.296451	3.67769	0.000235355	0.0486649
TOR3A	113.051	0.254781	0.076089	3.34846	0.000812619	0.0933726
TPX2	8.80118	0.891437	0.282311	3.15765	0.00159049	0.127803
TRG.AS1	49.4056	0.608346	0.138584	4.38972	1.13499026778316e-05	0.00777073
TRIM14	165.091	0.267769	0.0913681	2.93066	0.00338247	0.189763
TRIM22	447.266	0.663514	0.167807	3.95403	7.68447790628276e-05	0.0278495
TRIM5	66.4047	0.312529	0.107688	2.90217	0.00370593	0.197133
TSPAN15	7.75176	-0.70731	0.227087	-3.11471	0.00184128	0.138208
TTYH2	72.785	0.26448	0.087417	3.0255	0.00248225	0.160235
TUBA1A	1143.99	-0.453582	0.155281	-2.92104	0.00348869	0.192227
TXNIP	8103.09	0.379968	0.106538	3.56652	0.000361756	0.0600126
TYMS	21.1726	1.02707	0.292323	3.51349	0.000442269	0.0668954
UBTD1	90.2439	-0.515421	0.177299	-2.90707	0.00364832	0.195574
UHRF1	20.3791	0.434962	0.149252	2.91429	0.00356504	0.194351
UQCRB	20.2478	-0.832244	0.285471	-2.91533	0.0035531	0.194351
USP18	22.362	0.941563	0.29367	3.20619	0.00134504	0.120428
USP28	50.7553	0.431364	0.129689	3.32614	0.00088057	0.0977369
VIPR1	74.0007	-0.452136	0.110179	-4.10366	4.06672849470441e-05	0.0190126
VPREB3	113.388	-0.734557	0.233612	-3.14434	0.0016646	0.130953
VSIG10L	2.31754	1.02922	0.291928	3.52561	0.000422507	0.0665147
WEE1	13.3282	0.618461	0.155971	3.96524	7.33218122115231e-05	0.0278495
WNT7A	7.21331	-0.758591	0.239527	-3.16703	0.00154002	0.127633
XAF1	180.022	0.699596	0.233449	2.99678	0.00272845	0.169055
ZBTB32	15.3381	0.769803	0.232377	3.31273	0.000923896	0.0989852
ZNF207	245.056	0.184553	0.0571131	3.23136	0.00123204	0.115902
ZNF284	4.29496	1.5341	0.449272	3.41463	0.00063868	0.082113

## Sheet: YWH-M+T vs. YWOH
	baseMean	log2FoldChange	lfcSE	stat	pvalue	FDR
2025-09-04	11.2046	1.20875	0.312207	3.87164	0.000108105	0.00941591
2025-09-05	82.9076	-0.575154	0.199655	-2.88074	0.00396746	0.108588
2025-09-06	471.765	-0.240963	0.0803769	-2.99792	0.0027183	0.0865268
A4GALT	2.56855	-2.13212	0.72542	-2.93916	0.00329105	0.0983933
ABCB1	16.0322	-0.529489	0.201404	-2.62899	0.00856385	0.166411
ABCC1	84.0796	0.297213	0.116845	2.54365	0.0109702	0.191552
ACAD9	63.4621	0.233116	0.0873656	2.66828	0.00762399	0.156927
ACLY	209.418	0.235296	0.0765529	3.07364	0.00211462	0.0740215
ACOT9	97.9033	0.291511	0.0904337	3.22348	0.00126644	0.0543543
ACSL4	92.7049	0.442289	0.169421	2.6106	0.00903835	0.171798
ACSL5	124.735	0.263273	0.0837514	3.14351	0.00166935	0.0647232
ACSM3	4.33068	-0.812177	0.233638	-3.47622	0.000508534	0.0294136
ADAMTS1	2.62029	-2.02841	0.515068	-3.93814	8.21159100789317e-05	0.00785622
ADAR	893.999	0.312029	0.10615	2.93951	0.00328728	0.0983933
ADCY7	276.059	0.396839	0.104417	3.80053	0.000144386	0.0119437
ADGRA3	2.21293	-1.27213	0.342849	-3.71046	0.00020688	0.0158719
ADGRG1	312.008	0.55064	0.202112	2.72442	0.00644136	0.143424
ADI1	180.962	-0.238198	0.0767058	-3.10534	0.00190058	0.0686389
ADRB1	1.43097	1.5811	0.4771	3.31397	0.000919812	0.0440323
AEBP1	25.6913	-0.487034	0.184912	-2.63386	0.00844193	0.165005
AES	3062.04	-0.216169	0.0791138	-2.73238	0.00628781	0.141681
AGPAT1	282.793	-0.207984	0.0804592	-2.58497	0.00973887	0.178691
AGPAT3	140.204	0.279129	0.103754	2.6903	0.00713871	0.15122
AGRN	14.9766	0.824006	0.253169	3.25477	0.00113486	0.0507669
AHNAK	689.064	0.452143	0.155615	2.90553	0.00366636	0.104123
AHRR	1.62506	1.52348	0.39838	3.82418	0.000131209	0.0111018
AIF1	690.642	-0.526724	0.171805	-3.06583	0.00217064	0.07492
AK5	14.7909	-0.849962	0.231973	-3.66405	0.000248255	0.0179223
AK6	9.00682	-0.71797	0.233986	-3.06843	0.00215187	0.074795
AKR1B1	265.927	-0.311186	0.100727	-3.0894	0.0020056	0.0713869
AKR1C3	18.5599	-0.978653	0.267953	-3.65232	0.000259877	0.0185
ALDOC	112.621	-0.315567	0.0966537	-3.26492	0.00109494	0.049279
ALKBH7	252.625	-0.339604	0.101865	-3.33386	0.000856496	0.0420104
ALOX5AP	1666.41	-0.552448	0.200531	-2.75493	0.00587052	0.136674
AMFR	151.819	0.222882	0.0851666	2.61701	0.00887032	0.169913
AMICA1	1912.33	-0.351096	0.137208	-2.55886	0.0105015	0.188104
ANAPC16	206.758	-0.19084	0.07593	-2.51337	0.0119583	0.198728
ANKFY1	89.2768	0.320814	0.119688	2.68042	0.00735289	0.15361
ANKRD22	9.47125	2.01584	0.383197	5.26058	1.43597861661449e-07	4.99130836688517e-05
ANXA2R	105.009	-0.263487	0.104153	-2.5298	0.0114128	0.194627
ANXA4	107.563	0.323348	0.102955	3.14067	0.00168563	0.0647232
AP3B2	1.67538	2.81922	0.83225	3.38747	0.000705412	0.0369537
APBB1	146.301	-0.337025	0.118707	-2.83913	0.00452374	0.117103
APEX1	402.197	-0.214337	0.0739286	-2.89924	0.00374068	0.105301
APOL1	155.616	0.594138	0.155691	3.81613	0.000135562	0.0113628
APOL2	357.095	0.359105	0.130131	2.75957	0.00578776	0.135172
APOL3	313.378	0.307044	0.0967522	3.17351	0.00150609	0.0607647
APOL6	145.413	0.955855	0.192297	4.97072	6.67033261493594e-07	0.000162626
AQP10	11.5946	-0.736592	0.291424	-2.52756	0.0114859	0.194953
ARF6	315.506	0.194643	0.0605211	3.21613	0.00129934	0.055127
ARGLU1	163.989	0.395292	0.151697	2.6058	0.0091659	0.173333
ARHGAP15	207.694	-0.221514	0.0826271	-2.68089	0.00734262	0.15361
ARHGDIB	8367.11	-0.323529	0.0847903	-3.81564	0.000135829	0.0113628
ARHGEF3	168.232	0.406258	0.114051	3.56206	0.000367957	0.0237919
ARPC4	1846.38	-0.244514	0.090728	-2.69502	0.00703842	0.150386
ARRDC4	42.4145	1.17473	0.2322	5.05912	4.21187120423695e-07	0.00011767
ASB2	16.6027	0.492088	0.168855	2.91427	0.00356526	0.102797
ASCL2	90.1242	0.542344	0.168247	3.22349	0.00126639	0.0543543
ASNS	4.83961	1.49124	0.535529	2.78462	0.00535907	0.128609
ASPHD2	25.8256	0.424318	0.117035	3.62557	0.000288327	0.0199498
ATF3	7.10824	1.03122	0.265523	3.88373	0.000102864	0.00917537
ATP1A3	20.5254	0.547191	0.189442	2.88844	0.00387162	0.107289
ATP1B3	139.158	0.277217	0.0901094	3.07645	0.0020948	0.0736763
ATP2A2	86.1232	0.340857	0.128617	2.65016	0.00804532	0.162186
ATP5E	1188.49	-0.508307	0.18268	-2.7825	0.00539411	0.129171
ATP5H	419.337	-0.28247	0.107089	-2.63771	0.0083469	0.16479
ATP5J2	666.736	-0.399694	0.137064	-2.91611	0.00354429	0.102752
ATPIF1	307.269	-0.332286	0.103548	-3.20899	0.00133201	0.0563517
ATRAID	276.529	-0.274709	0.0921652	-2.98062	0.00287667	0.0896733
GLCATP	35.0013	0.802295	0.236352	3.39449	0.000687577	0.0363471
B4GALT2	11.7754	0.695389	0.221575	3.13839	0.00169878	0.0649968
BAG3	125.054	0.293469	0.107421	2.73195	0.00629609	0.141681
BANF1	481.303	-0.23304	0.0905625	-2.57325	0.0100749	0.183042
BATF2	41.5864	2.26853	0.339134	6.68919	2.24412327377133e-11	4.74696190210458e-08
BCAP31	796.81	-0.232276	0.0792773	-2.92992	0.00339054	0.0994571
BCL7C	195.094	-0.28367	0.106206	-2.67094	0.007564	0.156847
BCYRN1	10.5075	-1.63446	0.546301	-2.99186	0.00277283	0.0875421
BDH1	30.4351	-0.670428	0.191428	-3.50225	0.000461346	0.0280765
BEND5	6.87743	-0.692988	0.226981	-3.05307	0.00226514	0.0774593
BEX4	55.7945	-0.494921	0.121073	-4.0878	4.35491485235662e-05	0.00511772
BISPR	55.6006	0.432328	0.115867	3.73125	0.000190533	0.0149438
BMF	86.6876	0.396596	0.0800925	4.95173	7.35581484231092e-07	0.000170184
BRK1	507.473	-0.2896	0.0986242	-2.9364	0.00332043	0.0985284
BTBD11	22.477	-0.462054	0.15849	-2.91534	0.00355297	0.102752
BTN2A1	207.371	0.224754	0.0720495	3.11944	0.00181198	0.067075
BTN2A2	45.9247	0.303636	0.106261	2.85747	0.00427038	0.112312
BTN3A1	520.035	0.390114	0.080281	4.85936	1.17766457376473e-06	0.00025272
BTN3A3	205.481	0.26534	0.0818169	3.24309	0.0011824	0.0519519
C11orf1	11.2106	-0.782142	0.227764	-3.434	0.000594737	0.0328592
C11orf98	284.639	-0.319783	0.119329	-2.67984	0.00736564	0.15361
C12orf57	467.106	-0.44563	0.151467	-2.9421	0.00325995	0.09811
C16orf13	256.173	-0.288338	0.106711	-2.70204	0.00689151	0.14924
C16orf74	53.3206	-0.421641	0.151582	-2.7816	0.00540923	0.129185
C19orf12	55.0512	0.303987	0.0982143	3.09514	0.00196723	0.0703592
C19orf43	1531.24	-0.282439	0.0911122	-3.0999	0.00193585	0.0697422
C19orf53	354.252	-0.386729	0.0999582	-3.86891	0.000109322	0.00946627
C19orf66	256.143	0.238925	0.0950146	2.51462	0.0119161	0.198473
C1orf216	28.4247	0.424228	0.128962	3.28955	0.00100347	0.0466585
C1QA	42.8048	0.616383	0.215377	2.86188	0.00421138	0.111953
C1QB	22.8009	1.20422	0.286393	4.20477	2.61349483388192e-05	0.00317197
C1QC	9.79191	2.00882	0.322018	6.23822	4.42574592872894e-10	4.06369265462837e-07
C2	16.7496	1.30846	0.252197	5.18827	2.12258020595473e-07	6.68703087437696e-05
C7orf55.LUC7L2	34.0023	-0.631068	0.195427	-3.22917	0.00124151	0.0537481
C9orf172	21.2693	0.564591	0.205719	2.74447	0.00606082	0.139136
C9orf91	45.2151	0.28013	0.100075	2.7992	0.00512288	0.124988
CACHD1	1.59986	-1.24591	0.422371	-2.94981	0.00317966	0.096478
CALM3	1478.87	-0.210319	0.0611757	-3.43794	0.000586149	0.0326282
CAMP	109.385	-1.14305	0.348147	-3.28324	0.00102621	0.0474844
CAPN2	421.319	0.355515	0.0663951	5.35454	8.57737853297928e-08	3.62872125536641e-05
CASP7	41.6252	0.738125	0.127962	5.76832	8.00637170518745e-09	4.4116917126912e-06
CCDC25	26.065	-0.278003	0.110603	-2.51352	0.0119533	0.198728
CCDC53	29.098	-0.397902	0.144104	-2.76122	0.00575861	0.134917
CCM2	601.406	-0.251734	0.0748212	-3.36448	0.000766878	0.0392912
CCNJL	137.053	-0.477245	0.181714	-2.62635	0.00863052	0.16683
CCR7	645.948	-0.479749	0.138645	-3.46026	0.000539655	0.0307334
CCRL2	17.3606	0.506536	0.15038	3.36837	0.000756132	0.0389379
CD163	99.929	0.449056	0.135088	3.32417	0.000886828	0.0427728
CD1D	73.1528	0.32115	0.118904	2.70091	0.00691494	0.14924
CD223	57.1665	1.02422	0.187769	5.45471	4.9052050810824e-08	2.40368008732327e-05
CD27	557.246	-0.351795	0.115131	-3.0556	0.00224607	0.0771639
CD274	18.5229	1.34974	0.293585	4.59743	4.27736824007723e-06	0.000779487
CD40LG	74.99	-0.398124	0.129186	-3.0818	0.00205752	0.0730591
CD7	1444.78	-0.389666	0.121774	-3.19991	0.00137469	0.0571772
CD79A	1323.48	-0.382671	0.151746	-2.52179	0.0116758	0.196459
CD79B	658.482	-0.416634	0.143939	-2.89451	0.0037975	0.106294
CD8A	639.746	0.585016	0.149615	3.91014	9.2242765175756e-05	0.00853649
CDC123	264.145	-0.314043	0.0884209	-3.55168	0.000382785	0.0244306
CDC37L1	15.1377	-0.406732	0.151508	-2.68456	0.00726248	0.153403
CDCA7	9.1492	1.07764	0.249	4.32787	1.50556691803081e-05	0.00206025
CDHR1	3.87355	-0.964941	0.310322	-3.10948	0.00187415	0.0683289
CDKN2A	12.2748	0.781725	0.25022	3.12415	0.00178322	0.066677
CEBPA.AS1	6.36158	0.539086	0.206823	2.60651	0.00914712	0.173199
CENPA	1.51691	1.1203	0.42492	2.63649	0.0083768	0.164822
CETN3	2.37691	-0.94628	0.345956	-2.73526	0.00623303	0.140905
CHMP7	260.871	-0.202073	0.079648	-2.53708	0.0111782	0.192908
CIITA	135.467	0.349547	0.124302	2.81207	0.00492235	0.122086
CITED2	275.086	0.203792	0.0748602	2.72229	0.00648306	0.14392
CLEC17A	46.6527	-0.485796	0.15241	-3.18742	0.00143548	0.0587158
CLTB	404.959	-0.271727	0.102068	-2.6622	0.00776314	0.158332
CMPK2	49.4881	2.06192	0.349395	5.90138	3.60470308326332e-09	2.22395160641167e-06
CMTM2	225.102	-0.889684	0.249051	-3.57229	0.00035387	0.0230826
CMTM5	68.2655	-0.780316	0.230918	-3.3792	0.000726981	0.0377699
CMTM8	15.6942	-0.576826	0.218432	-2.64076	0.00827208	0.16463
CMTR1	132.883	0.415066	0.0941322	4.40939	1.03660382456599e-05	0.0015197
CNFN	10.9227	-0.643693	0.231967	-2.77493	0.00552129	0.131016
CNN3	4.02888	-1.09552	0.316435	-3.46207	0.000536045	0.030663
CNPY3	1233.04	-0.300706	0.103508	-2.90515	0.00367073	0.104123
COLQ	28.939	-0.951749	0.181166	-5.25346	1.49270128883054e-07	4.99130836688517e-05
CORO2B	4.02891	-1.35395	0.396124	-3.418	0.000630821	0.0340896
COX16	15.0216	-0.551544	0.214983	-2.56553	0.0103019	0.185799
COX4I1	1495.87	-0.310903	0.108061	-2.87711	0.00401331	0.10925
COX5B	988.638	-0.340425	0.126062	-2.70046	0.00692428	0.14924
COX6B1	1385.56	-0.320089	0.127077	-2.51886	0.0117737	0.197209
CRB3	4.83536	-0.80174	0.31613	-2.53611	0.0112091	0.192992
CRTAM	29.3819	0.454285	0.148156	3.06626	0.00216753	0.07492
CSF1R	368.145	0.291931	0.113129	2.58052	0.00986517	0.180528
CSNK1A1	178.495	0.289527	0.0927556	3.1214	0.00179993	0.0667959
CTD.2201I18.1	1.59391	-0.804499	0.314522	-2.55785	0.0105322	0.188148
CUTA	673.04	-0.289423	0.100202	-2.88841	0.00387198	0.107289
CXCL10	4.29496	1.89126	0.436188	4.33588	1.45178980856195e-05	0.00201297
CXCR5	90.041	-0.421382	0.148681	-2.83413	0.00459513	0.11833
CYB561	72.056	0.376913	0.121835	3.09364	0.00197717	0.0705446
CYBB	633.349	0.384486	0.117617	3.26898	0.00107937	0.0490255
CYFIP1	68.6243	0.31696	0.115198	2.75143	0.00593354	0.137433
CYP4F29P	13.2931	-1.09525	0.423258	-2.58766	0.00966303	0.178452
DACT1	3.35233	-1.17754	0.393108	-2.99548	0.00274016	0.0868813
DAD1	727.674	-0.356734	0.111531	-3.19853	0.00138131	0.0572916
DANCR	133.711	-0.358659	0.112007	-3.20211	0.00136424	0.0571772
DAP	266.837	-0.214107	0.0799906	-2.67665	0.00743633	0.154725
DAPP1	117.913	0.405283	0.145912	2.77759	0.00547634	0.130367
DBN1	70.162	-0.372839	0.131509	-2.83509	0.00458122	0.11826
DBNDD1	13.5917	-0.864607	0.248594	-3.47798	0.0005052	0.0294136
DCLRE1B	17.3293	0.448622	0.132449	3.38713	0.00070628	0.0369537
DCXR	487.786	-0.355838	0.134282	-2.64994	0.0080507	0.162186
DDR1	16.6587	-0.588687	0.204911	-2.87289	0.00406737	0.109901
DDT	348.728	-0.324492	0.123827	-2.62054	0.00877915	0.168822
DDX58	86.4211	0.804069	0.191499	4.1988	2.68327443444251e-05	0.00320413
DDX60	44.8014	1.01291	0.207196	4.88866	1.01522276450178e-06	0.000221065
DDX60L	108.714	0.737057	0.174103	4.23346	2.30124726009145e-05	0.00283955
DENND1A	99.7832	0.278367	0.109342	2.54585	0.0109012	0.190797
DGKQ	128.014	0.360824	0.135762	2.65777	0.00786603	0.16021
DHRS3	98.3559	-0.583566	0.118595	-4.92068	8.62434127343679e-07	0.000193486
DHRS7	498.848	-0.314109	0.106415	-2.95173	0.00315996	0.0962747
DHX58	79.0941	0.612685	0.158612	3.8628	0.000112096	0.00965
DMKN	1.98742	-1.08468	0.406497	-2.66836	0.00762224	0.156927
DNMT3A	74.3639	-0.228437	0.080849	-2.82548	0.00472102	0.119699
DOK4	12.633	-0.582997	0.224312	-2.59905	0.00934829	0.175437
DPEP2	784.566	-0.410648	0.141525	-2.9016	0.00371266	0.104911
DPP3	87.7026	0.248459	0.0936507	2.65304	0.00797694	0.161579
DPYD	133.432	0.35396	0.125088	2.82968	0.00465944	0.119088
DPYSL2	115.294	0.387436	0.111203	3.48405	0.000493878	0.0291349
DPYSL4	4.19019	-1.25969	0.485445	-2.59492	0.00946139	0.176664
DR1	100.014	0.375602	0.118777	3.16224	0.00156558	0.0621489
DRD4	7.16514	-0.719912	0.282674	-2.54679	0.0108718	0.190797
DTX3L	173.501	0.483938	0.122203	3.96012	7.49107660015988e-05	0.00753016
DUSP4	1.93957	1.20146	0.367745	3.26711	0.00108652	0.0491043
DUSP5	45.0937	0.487991	0.150195	3.24906	0.00115788	0.0513315
DUSP8	13.7486	0.617563	0.198227	3.11544	0.00183674	0.0674852
DYNLRB1	741.561	-0.256865	0.0993347	-2.58585	0.0097138	0.178452
EAPP	103.578	-0.265608	0.104633	-2.53847	0.0111337	0.192366
EBF4	7.55675	-0.63575	0.245778	-2.58668	0.00969057	0.178452
EBI3	5.68537	1.13363	0.328043	3.45574	0.000548778	0.0311331
EDF1	1686.38	-0.344019	0.0982493	-3.50149	0.000462664	0.0280765
EEF1D	1697.52	-0.364289	0.106054	-3.43493	0.000592709	0.0328592
EEF1G	5846.44	-0.424478	0.0990474	-4.2856	1.82245083179371e-05	0.00234652
EFHC2	4.05738	-1.01296	0.30284	-3.34487	0.000823225	0.0410421
EFR3A	66.3135	0.41623	0.147628	2.81945	0.00481061	0.120935
EGFL7	22.6405	-0.604877	0.239101	-2.5298	0.0114127	0.194627
EGR1	8.56559	0.706905	0.263767	2.68004	0.00736135	0.15361
EIF2AK2	41.4606	0.858008	0.216306	3.96665	7.28909441233163e-05	0.00747105
EIF3A	278.597	0.311875	0.0991754	3.14469	0.00166266	0.0647232
EIF3F	1168.67	-0.251378	0.0646003	-3.89128	9.97161413154348e-05	0.00894847
EIF3H	715.553	-0.233949	0.0670058	-3.49148	0.000480351	0.0286797
EIF3K	1290.85	-0.313337	0.0851009	-3.68194	0.000231463	0.0168224
EIF3L	852.211	-0.277642	0.0567003	-4.89667	9.74755507489032e-07	0.000215421
ELF1	211.607	0.361534	0.117806	3.06889	0.00214853	0.074795
ELF4	292.427	0.237165	0.0687506	3.44964	0.000561333	0.0317239
ELMO2	136.336	0.165609	0.0629598	2.6304	0.00852841	0.16594
EMILIN2	177.32	0.460041	0.118514	3.88175	0.000103708	0.00919526
EML2.AS1	8.75192	-0.943429	0.306613	-3.07694	0.00209139	0.0736763
EML6	210.995	-0.353027	0.125864	-2.80484	0.00503422	0.123413
EOMES	86.9774	0.578077	0.156484	3.69416	0.000220615	0.016582
EPB41L3	42.4191	0.73159	0.161065	4.5422	5.56693837380878e-06	0.000932592
EPB41L4A.AS1	46.8216	-0.359076	0.127595	-2.81419	0.00488998	0.122086
EPHA1	33.8785	-0.557575	0.171788	-3.24571	0.00117157	0.0516295
EPS15	103.971	0.282409	0.100243	2.81725	0.00484367	0.12156
EPSTI1	103.674	1.60042	0.241031	6.63988	3.13945029931512e-11	5.16509339799545e-08
ERAP2	111.341	0.876441	0.294557	2.97546	0.0029255	0.0908665
ERGIC3	542.262	-0.217363	0.0747637	-2.90734	0.00364521	0.104123
ERP29	616.971	-0.156761	0.057492	-2.72666	0.00639789	0.143102
ESD	134.573	-0.224081	0.0886642	-2.52731	0.0114942	0.194953
ETHE1	196.285	-0.276117	0.108673	-2.54081	0.0110596	0.192316
ETNK1	54.5343	0.405972	0.15989	2.53906	0.011115	0.192318
ETV7	32.7117	2.44029	0.372857	6.54484	5.95580378580827e-11	8.01705333240573e-08
EVC2	2.46716	1.19003	0.332256	3.58168	0.000341388	0.02277
EXOC3L1	4.84959	1.30487	0.380859	3.42612	0.000612269	0.0335773
EXOSC1	68.6483	-0.310475	0.108261	-2.86783	0.00413298	0.110864
EZH2	17.8923	0.410119	0.162333	2.5264	0.0115237	0.194999
EZR	504.415	0.230983	0.0800297	2.88622	0.00389902	0.10731
FAAP20	399.609	-0.295509	0.117754	-2.50955	0.0120884	0.199324
FAM101B	310.423	-0.530761	0.168981	-3.14096	0.00168396	0.0647232
FAM120A	243.144	0.291093	0.0966737	3.01109	0.0026031	0.0845267
FAM134B	31.2415	-0.475292	0.150301	-3.16226	0.00156548	0.0621489
FAM159A	69.1467	-0.414825	0.136216	-3.04536	0.00232404	0.0787462
FAM162A	58.4817	-0.369849	0.125905	-2.93752	0.00330844	0.0983933
FAM173B	7.83855	-0.47305	0.172904	-2.73591	0.00622089	0.140845
FAM178B	1.91129	-0.936436	0.349876	-2.67648	0.00743999	0.154725
FAM179A	15.3353	0.654448	0.238049	2.74922	0.00597377	0.137993
FAM216A	10.9922	-0.438935	0.1652	-2.65699	0.00788419	0.160359
FAM221A	3.69469	-0.777734	0.249043	-3.12289	0.00179083	0.0667931
FAM225A	4.32801	1.46915	0.426439	3.44517	0.000570699	0.0318881
FAM26F	99.4809	1.05222	0.223317	4.71181	2.45531627639318e-06	0.000463582
FAM3D	1.37249	-1.40961	0.504386	-2.79471	0.00519458	0.126092
FAM86B1	4.32244	-0.921842	0.316156	-2.91578	0.00354795	0.102752
FAM8A1	140.281	0.461561	0.146803	3.14408	0.0016661	0.0647232
FAS	57.8925	0.476133	0.161407	2.94989	0.00317888	0.096478
FAU	3313.25	-0.408774	0.144874	-2.82158	0.00477879	0.120578
FBL	668.941	-0.410377	0.0916374	-4.47827	7.52499425029261e-06	0.00114869
FBXO41	41.759	0.346309	0.131227	2.639	0.00831505	0.164666
FBXO6	123.752	0.788335	0.156753	5.02915	4.92671159994361e-07	0.000127982
FCER2	168.679	-1.00721	0.164133	-6.13655	8.43334271598559e-10	6.55596264201091e-07
FCRL3	99.459	0.975532	0.307641	3.17101	0.00151912	0.061124
FCGR1B	57.7131	0.793338	0.261454	3.03433	0.00241072	0.0805768
FCGR1C	35.6771	1.58924	0.39931	3.97996	6.8927771743216e-05	0.00723839
FCRL6	139.611	0.544392	0.201417	2.70281	0.00687568	0.14924
FEZ1	14.034	-0.627087	0.246184	-2.54722	0.0108584	0.190797
FGD2	252.257	0.335873	0.0980259	3.42637	0.000611711	0.0335773
FGFR1	10.6737	-0.631631	0.224861	-2.80899	0.00496979	0.122442
FHIT	21.5752	-0.630231	0.188739	-3.33917	0.000840279	0.0414734
FHL1	27.849	-0.487109	0.184261	-2.64358	0.00820336	0.163998
FKBP5	292.356	0.367443	0.143604	2.55872	0.010506	0.188104
FOXJ1	3.13095	-0.980087	0.344102	-2.84825	0.00439607	0.1146
FPR3	6.41091	1.00583	0.293792	3.42361	0.000617945	0.0337635
FSD1	8.0852	-0.685171	0.252139	-2.71743	0.00657906	0.145181
FTH1	16960.3	-0.359675	0.114368	-3.14489	0.00166148	0.0647232
FUT11	39.3935	0.481636	0.16852	2.85803	0.00426277	0.112311
FUT4	23.0262	0.380798	0.119457	3.18774	0.0014339	0.0587158
FZD1	14.4724	0.514866	0.205135	2.50988	0.0120771	0.199324
GABARAP	4319.8	-0.320873	0.113781	-2.82009	0.00480101	0.120899
GBP1	226.763	1.68394	0.210406	8.00328	1.21150183810907e-15	5.97956923896032e-12
GBP1P1	1.1747	2.2162	0.586852	3.77642	0.000159098	0.012873
GBP2	595.881	0.506725	0.128863	3.93229	8.41395486362283e-05	0.00794557
GBP3	40.6084	0.945697	0.180052	5.25236	1.50159780519777e-07	4.99130836688517e-05
GBP4	125.917	0.928468	0.179888	5.16138	2.45142521519982e-07	7.40780676764565e-05
GBP5	353.155	1.56313	0.208117	7.51081	5.87615427662234e-14	2.17520540934867e-10
GCH1	96.6138	0.65626	0.143959	4.55868	5.14770373844856e-06	0.000907405
GCHFR	93.6803	-0.436402	0.122357	-3.56661	0.000361624	0.0234849
GFI1	34.7072	0.489535	0.162343	3.01543	0.00256611	0.0839479
GJD3	3.51217	0.598209	0.226339	2.64297	0.0082182	0.163998
GLB1L2	10.078	1.14898	0.292427	3.92911	8.52601113502879e-05	0.00799017
GLS	129.621	0.400789	0.132743	3.01929	0.00253371	0.083556
GLTSCR2	3338.74	-0.300096	0.106712	-2.81222	0.00492013	0.122086
GNB2L1	6019.84	-0.352153	0.0812265	-4.33545	1.45463730707993e-05	0.00201297
GNB4	62.912	0.406202	0.144372	2.81357	0.00489942	0.122086
GNG11	100.396	-0.846566	0.220368	-3.8416	0.000122237	0.0104622
GNG7	69.7532	-0.336929	0.120976	-2.78509	0.00535135	0.128609
GOLGA2P7	12.9288	-0.54864	0.200199	-2.74047	0.00613506	0.139787
GORASP1	89.1599	0.241187	0.0748998	3.22013	0.00128134	0.0546085
GPR137B	33.3072	0.478513	0.141415	3.38376	0.000715002	0.0372783
GPR15	14.2329	2.51193	0.279102	9.00007	2.25577529101801e-19	3.34012647341037e-15
GPR153	13.8711	0.709208	0.274639	2.58233	0.00981362	0.179839
GPR174	12.8944	0.729994	0.242752	3.00716	0.002637	0.0850115
GPR68	57.8255	0.36629	0.137478	2.66434	0.00771386	0.158198
GPR84	10.2346	0.798217	0.237005	3.36793	0.000757352	0.0389379
GPSM3	3162.38	-0.298191	0.107574	-2.77196	0.00557202	0.131751
GPX4	1511.54	-0.46941	0.123332	-3.80608	0.000141186	0.0117446
GRIPAP1	167.732	0.172737	0.0679052	2.54379	0.0109657	0.191552
GSE1	63.2951	0.357004	0.128846	2.77078	0.00559229	0.131855
GSTM2	79.0074	-0.5515	0.178091	-3.09673	0.00195669	0.070322
GSTM3	15.9714	-0.70417	0.23157	-3.04086	0.00235906	0.079373
GTF2H5	9.35769	-0.650315	0.240921	-2.69929	0.00694877	0.149302
GTF2IP1	361.26	-0.451476	0.135562	-3.33039	0.000867235	0.042255
GTF3A	314.67	-0.253284	0.0842841	-3.00512	0.00265474	0.0852686
GTPBP2	179.3	0.254098	0.0704404	3.60727	0.000309435	0.021212
GZMH	631.449	0.649944	0.235188	2.76351	0.00571835	0.134186
H2AFV	262.158	-0.164521	0.0607497	-2.70818	0.00676535	0.147953
HBEGF	2.87311	0.745924	0.28289	2.6368	0.00836932	0.164822
HCP5	358.311	0.238427	0.079764	2.98916	0.00279746	0.088132
HEATR9	3.11909	1.05465	0.3374	3.12581	0.00177318	0.0664992
HELZ2	200.895	0.74285	0.157707	4.71031	2.47335676937115e-06	0.000463582
HERC5	73.4114	1.64343	0.306704	5.35837	8.39783490915465e-08	3.62872125536641e-05
HERC6	32.7655	0.511801	0.167812	3.04985	0.00228956	0.0779344
HES4	54.1285	0.814068	0.248551	3.27525	0.00105567	0.0481939
HIATL1	137.761	0.341374	0.130332	2.61927	0.0088119	0.169232
HIC1	17.0689	0.529277	0.188388	2.80951	0.00496168	0.122442
HIST1H1C	290.672	-0.541116	0.171838	-3.14899	0.00163838	0.0643488
HIST2H2AC	12.1827	-0.706117	0.270042	-2.61484	0.0089269	0.170685
HKDC1	7.97055	-0.82895	0.289865	-2.85978	0.00423938	0.112194
HLA.DQA2	61.1585	-1.72688	0.575393	-3.00122	0.00268896	0.0859944
HMGN2	1015.08	-0.168835	0.0553239	-3.05175	0.0022751	0.0776208
HMOX2	287.659	-0.305197	0.085888	-3.55342	0.000380252	0.024374
HNRNPF	568.875	0.134913	0.0494213	2.72986	0.00633618	0.142151
HOTAIRM1	74.1323	-0.58127	0.18161	-3.20065	0.00137117	0.0571772
HOXC4	6.45526	0.737749	0.264687	2.78725	0.00531573	0.127984
HP	24.1049	-1.10091	0.398021	-2.76596	0.00567556	0.133606
HPS6	119.833	0.214084	0.0798306	2.68173	0.00732417	0.15361
HSP90B1	419.954	0.308532	0.114162	2.70257	0.00688051	0.14924
HSPA7	152.127	0.523063	0.187624	2.78782	0.00530632	0.127965
HVCN1	379.828	-0.328795	0.0828753	-3.96735	7.26765215953088e-05	0.00747105
ICAM1	108.885	0.389179	0.117425	3.31429	0.000918764	0.0440323
ICAM2	450.185	-0.295022	0.0881437	-3.34706	0.000816747	0.0408567
ID3	125.154	-0.441771	0.12953	-3.41057	0.000648269	0.0347787
IER5	216.522	0.339265	0.0960629	3.5317	0.000412898	0.0257965
IFI16	515.898	0.329685	0.114293	2.88456	0.00391967	0.107479
IFI35	341.959	0.768891	0.179614	4.28079	1.86234823141518e-05	0.00237722
IFI44	48.173	2.06693	0.344962	5.99176	2.07586387096696e-09	1.46368173035275e-06
IFI44L	47.2545	2.47056	0.397132	6.221	4.93999242137574e-10	4.06369265462837e-07
IFI6	1468.95	1.69098	0.318105	5.31579	1.06197640188814e-07	4.36796793965493e-05
IFIH1	62.1167	0.907137	0.16158	5.61418	1.9749798625547e-08	1.00839747671888e-05
IFIT1	74.69	1.84462	0.372502	4.95198	7.34629443685341e-07	0.000170184
IFIT2	313.543	1.29568	0.249217	5.19901	2.00357324402515e-07	6.44932804875659e-05
IFIT3	348.394	1.43593	0.29683	4.83756	1.31441473439015e-06	0.000278036
IFIT5	43.7198	0.846357	0.213781	3.95899	7.5266028530618e-05	0.00753016
IFNG	2.96443	1.08674	0.361289	3.00796	0.00263009	0.0850115
IL10RA	704.816	0.33236	0.0633007	5.2505	1.516910086512e-07	4.99130836688517e-05
IL12RB1	199.4	0.310193	0.103013	3.01122	0.00260202	0.0845267
IL15	18.4904	0.545127	0.185922	2.93203	0.00336756	0.0991529
IL15RA	40.4072	0.527159	0.132058	3.99187	6.55541850538967e-05	0.00703377
IL17RC	17.132	0.508361	0.162072	3.13665	0.00170892	0.0652166
IL27	5.72186	1.18946	0.322175	3.69196	0.000222532	0.0166415
ILF3.AS1	87.0537	-0.255155	0.0883848	-2.88687	0.00389097	0.107289
IMPA2	411.216	-0.369226	0.141876	-2.60245	0.00925608	0.174148
IMPDH2	258.526	-0.301842	0.0754065	-4.00286	6.25801972094905e-05	0.00686389
INPP5E	41.6419	0.32939	0.105382	3.12568	0.00177397	0.0664992
IRF1	1401.15	0.354191	0.110006	3.21974	0.00128307	0.0546085
IRF5	189.116	0.325184	0.087745	3.70601	0.000210547	0.0160699
IRF7	498.872	0.541207	0.174222	3.10642	0.00189368	0.0686389
IRF9	777.706	0.294844	0.111731	2.63887	0.00831839	0.164666
ISG15	915.285	1.89145	0.365681	5.17242	2.31083743146307e-07	7.12845205159867e-05
ITGA4	170.03	0.802688	0.160451	5.0027	5.65320741519036e-07	0.000141876
ITGAL	861.428	0.270294	0.0825285	3.27516	0.00105604	0.0481939
ITGB1	316.208	0.460559	0.139676	3.29732	0.000976109	0.0457381
ITPRIPL2	29.2228	0.546297	0.161798	3.37642	0.00073437	0.0380203
JAK2	52.0945	0.496322	0.1741	2.85079	0.00436114	0.114091
JAKMIP1	33.2737	0.927672	0.204014	4.5471	5.43904455607735e-06	0.000932592
JPX	8.80048	-0.514114	0.193624	-2.65522	0.00792559	0.16098
KCNK5	2.44705	0.981109	0.331059	2.96355	0.00304113	0.0936175
KCNMA1	2.74647	1.18136	0.433384	2.7259	0.00641258	0.143214
KDM2B	85.902	0.231753	0.0915962	2.53015	0.0114012	0.194627
KEAP1	151.203	0.21494	0.0712474	3.01681	0.0025545	0.083868
KIAA0226L	95.7817	-0.383748	0.152906	-2.50969	0.0120836	0.199324
KIAA0391	57.2928	-0.230114	0.0901381	-2.55291	0.0106827	0.18899
KIAA1671	11.8151	0.849486	0.308218	2.75612	0.00584923	0.136393
KIFC1	8.75418	0.71223	0.281689	2.52843	0.0114574	0.194776
KLF10	94.9631	1.32341	0.152148	8.69822	3.37143222845637e-18	2.49603985033767e-14
KLF11	30.6064	0.591076	0.16525	3.57686	0.000347747	0.0228849
KLF13	476.804	0.248584	0.094349	2.63473	0.00842042	0.165005
KLF4	71.8566	0.349601	0.138605	2.52229	0.0116595	0.196408
KLHDC7B	31.9754	0.624697	0.173895	3.59237	0.000327682	0.0220468
KLRAP1	6.03216	0.885916	0.300432	2.94881	0.00319001	0.096594
KLRB1	134.61	-1.10579	0.220403	-5.01713	5.24484012469273e-07	0.000133897
KLRC1	11.1015	-0.708543	0.268766	-2.63629	0.0083819	0.164822
KLRC2	14.2829	1.03863	0.312374	3.32497	0.000884286	0.0427728
KLRC3	26.99	0.669301	0.261878	2.55578	0.0105951	0.188787
KLRC4	14.189	0.671052	0.257445	2.60658	0.00914515	0.173199
KPTN	31.7209	0.383095	0.145121	2.63983	0.00829468	0.164637
KRTCAP2	613.062	-0.276408	0.108989	-2.53612	0.011209	0.192992
KYNU	35.747	0.420475	0.159397	2.63791	0.00834189	0.16479
LACTB	80.5277	0.31384	0.116379	2.6967	0.00700311	0.150065
LAGE3	162.117	-0.286051	0.111202	-2.57235	0.0101011	0.183098
LAMP3	8.12103	1.13027	0.285124	3.96412	7.36660619046809e-05	0.00747105
LAMP5	6.43004	-0.856286	0.27984	-3.05992	0.00221399	0.0762383
LAP3	277.043	1.16595	0.184369	6.32401	2.54858507182424e-10	2.88796556244562e-07
LDLRAP1	384.837	-0.319591	0.109255	-2.92518	0.00344254	0.10054
LEF1.AS1	6.19059	-0.877325	0.261928	-3.34949	0.000809596	0.0406362
LENG9	18.7745	0.424354	0.154724	2.74265	0.00609456	0.139263
LGALS3BP	118.515	0.4817	0.153994	3.12805	0.00175969	0.0664687
LILRA4	36.8471	-0.652711	0.179471	-3.63686	0.000275984	0.0193673
LILRB1	243.178	0.347538	0.119749	2.90221	0.00370542	0.104907
LINC00243	13.6893	-0.694227	0.217568	-3.19085	0.00141857	0.058509
LINC00426	13.6452	0.407237	0.151363	2.69047	0.00713522	0.15122
LINC00493	139.691	-0.377714	0.145698	-2.59244	0.00952979	0.177271
LINC00944	6.04347	1.10415	0.368372	2.99738	0.00272314	0.0865268
LINC01057	34.6975	-0.592779	0.224394	-2.64168	0.00824948	0.164401
LINC01089	46.0861	-0.352373	0.122476	-2.87708	0.00401376	0.10925
LINC01137	20.8475	-0.455372	0.145657	-3.12633	0.00177003	0.0664992
LINC01420	136.878	-0.354711	0.114218	-3.10556	0.00189917	0.0686389
LINC01480	4.14529	-1.9704	0.454482	-4.33548	1.45443610755585e-05	0.00201297
LIPE	18.3659	-0.369392	0.134588	-2.74462	0.0060581	0.139136
LMO2	139.898	0.288925	0.110196	2.62191	0.00874383	0.1688
LOC100130705	2.9044	0.712169	0.269013	2.64734	0.00811278	0.163215
LOC100419583	124.168	0.456751	0.0953122	4.79216	1.6499624830613e-06	0.000330149
LOC100506990	33.349	-0.318255	0.125681	-2.53224	0.0113337	0.194459
LOC100996255	23.0275	-0.430676	0.168546	-2.55525	0.0106112	0.188794
LOC101060389	74.3377	-0.730286	0.254014	-2.87498	0.00404049	0.109775
LOC101929331	82.5499	-0.737319	0.171004	-4.3117	1.62006360013286e-05	0.00214181
LOC101929698	12.2649	-0.581867	0.190869	-3.04851	0.00229979	0.0781031
LOC145783	4.02217	0.521941	0.190231	2.74372	0.00607475	0.13924
LOC389906	24.1916	-0.523452	0.182864	-2.86252	0.00420288	0.111928
LOC400548	2.16201	-1.07336	0.397585	-2.69971	0.00693998	0.149302
LRRC16A	6.18575	-0.681738	0.235854	-2.89051	0.00384618	0.107289
LRRC16B	5.97656	0.919019	0.324624	2.83103	0.00463988	0.119069
LRRC26	8.15998	-0.749134	0.281365	-2.6625	0.00775632	0.158332
LSM10	361.948	-0.274077	0.107399	-2.55194	0.0107124	0.189056
LSM2	128.941	-0.259395	0.098727	-2.62739	0.00860419	0.166539
LST1	1960.07	-0.430485	0.148124	-2.90625	0.00365791	0.104123
LTB	3927.86	-0.431393	0.103058	-4.18591	2.84028062042571e-05	0.00336448
LY6E	2175.09	1.36387	0.257065	5.30554	1.12338442159258e-07	4.495663008249e-05
LY6G6F	33.8519	-0.739931	0.260111	-2.84468	0.00444565	0.115486
LYRM4	58.95	-0.299977	0.114031	-2.63066	0.00852202	0.16594
MAF	58.7274	0.38364	0.125083	3.06708	0.00216162	0.07492
MAFB	97.9543	0.749394	0.1555	4.81925	1.44096167964017e-06	0.000296338
MAL	208.126	-0.482788	0.12223	-3.94984	7.82049866132948e-05	0.00771987
MAMLD1	1.62654	0.985122	0.366807	2.68567	0.00723854	0.153116
MAP2K1	198.889	0.210682	0.0761956	2.76501	0.00569205	0.133781
MAP3K8	55.6947	0.35403	0.123645	2.86328	0.00419279	0.111861
MAP4	102.435	0.320473	0.122288	2.62065	0.00877634	0.168822
MARCKSL1	435.284	-0.296553	0.0915257	-3.24011	0.00119485	0.0523437
MARVELD3	8.53001	-0.606337	0.208282	-2.91113	0.00360124	0.103541
MB21D1	29.3781	0.5876	0.136248	4.31274	1.61246884572813e-05	0.00214181
MBD1	186.216	0.139716	0.0516719	2.70391	0.00685288	0.149221
MCOLN2	20.4844	0.961454	0.181932	5.2847	1.25912988239068e-07	4.90629899172602e-05
MDS2	9.17765	-0.752864	0.258822	-2.90881	0.00362804	0.103908
MELK	1.70432	1.05984	0.37904	2.79613	0.00517192	0.125748
MESDC1	135.29	0.202684	0.0726339	2.79049	0.00526283	0.127331
MGAT2	105.044	0.295921	0.0802884	3.68573	0.000228045	0.0167162
MGAT3	10.6849	0.75498	0.190409	3.96505	7.33804755711355e-05	0.00747105
MGST2	75.8616	-0.329087	0.122219	-2.6926	0.00708967	0.150712
MIAT	177.704	0.527367	0.187814	2.80792	0.00498623	0.122643
MICB	69.9174	0.425352	0.106656	3.98807	6.66139702439254e-05	0.00709607
MKI67	9.74891	0.893194	0.35406	2.52272	0.0116452	0.196408
MMP14	7.59775	0.631141	0.214793	2.93836	0.00329951	0.0983933
MMP28	9.53507	-0.992072	0.280786	-3.5332	0.000410569	0.0257597
MOV10	120.813	0.407622	0.114969	3.54549	0.00039189	0.0247979
MRPL20	284.399	-0.275288	0.0925251	-2.97528	0.00292722	0.0908665
MRPL33	136.54	-0.399953	0.155974	-2.56422	0.0103408	0.186047
MRPL40	26.9171	-0.47017	0.183318	-2.56477	0.0103244	0.185977
MRPL52	79.2064	-0.328523	0.12028	-2.73133	0.00630799	0.141734
MRPL54	218.515	-0.339779	0.127073	-2.67388	0.00749795	0.155711
MRPS6	203.232	-0.241202	0.0932625	-2.58627	0.00970211	0.178452
MS4A7	122.138	0.471345	0.173321	2.71949	0.00653822	0.144756
MSC	26.2788	0.932561	0.248696	3.7498	0.000176976	0.0140133
MT2A	1029.66	0.732112	0.198401	3.69006	0.000224199	0.016682
MTHFD2	43.5012	0.416286	0.144284	2.88518	0.00391187	0.107464
MTHFS	63.8776	-0.45633	0.162359	-2.81062	0.00494458	0.122362
MTRNR2L10	135.258	-0.593382	0.196219	-3.02408	0.0024939	0.0826112
MTRNR2L9	2008.55	-0.54608	0.181142	-3.01464	0.0025728	0.0839479
MTSS1	81.4394	0.378272	0.150289	2.51697	0.0118369	0.197597
MTUS1	5.06621	-1.0467	0.355707	-2.9426	0.00325472	0.09811
MUC1	5.25112	0.835592	0.249366	3.35087	0.000805579	0.0405721
MVB12B	29.1351	0.584246	0.165497	3.53024	0.000415178	0.02583
MX1	495.743	1.34606	0.296459	4.54047	5.6130117782648e-06	0.000932592
MXRA8	10.7296	-0.59207	0.208853	-2.83487	0.00458442	0.11826
MYCL	55.0602	0.299118	0.11817	2.53124	0.0113659	0.194627
MYL9	279.912	-1.09065	0.314659	-3.46613	0.000527999	0.0304206
MYOF	25.0639	0.610345	0.214234	2.84896	0.00438623	0.114545
MZT2B	695.088	-0.383784	0.151932	-2.52602	0.0115364	0.194999
N4BP3	12.5545	-0.538816	0.201838	-2.66955	0.00759532	0.156927
NAE1	26.2728	-0.33439	0.118234	-2.82821	0.00468085	0.119088
NCAPH	2.78153	0.926714	0.31474	2.94438	0.00323604	0.0977878
NCR3	162.854	-0.524538	0.140775	-3.72608	0.000194482	0.015077
NDST2	130.9	0.177435	0.0626909	2.83032	0.00465021	0.119088
NDUFA3	1382.29	-0.418615	0.127173	-3.29169	0.000995863	0.0465165
NDUFAF2	18.8858	-0.466633	0.178703	-2.61122	0.0090219	0.171706
NDUFAF4	10.6442	-0.432581	0.166842	-2.59275	0.00952106	0.177271
NDUFB11	376.14	-0.263404	0.103935	-2.53432	0.0112665	0.193531
NDUFB4	429.615	-0.324961	0.0984818	-3.2997	0.000967867	0.0454959
NDUFB9	535.199	-0.257663	0.0960708	-2.68202	0.00731802	0.15361
NEAT1	705.607	0.351852	0.134809	2.61	0.00905426	0.17188
NECAB3	27.7149	0.339097	0.115655	2.93196	0.00336827	0.0991529
NEIL1	20.0175	-0.448087	0.169059	-2.65047	0.00803794	0.162186
NFKBIE	96.8354	0.237948	0.0934551	2.54612	0.0108927	0.190797
NGFRAP1	83.2831	-0.49947	0.142853	-3.49639	0.000471592	0.0283856
NHP2	371.963	-0.236564	0.0940069	-2.51645	0.0118544	0.197667
NKX3.1	8.21561	-1.65133	0.508746	-3.24588	0.00117089	0.0516295
NLRC5	424.097	0.557555	0.0966715	5.76752	8.04455164737369e-09	4.4116917126912e-06
NOD2	102.304	0.403906	0.159678	2.52951	0.0114223	0.194627
NOG	42.4252	-0.558768	0.215429	-2.59375	0.00949368	0.177044
NOP10	564.209	-0.440033	0.172585	-2.54966	0.0107828	0.190072
NOSIP	860.052	-0.387417	0.121059	-3.20024	0.00137313	0.0571772
NPL	213.257	-0.359051	0.138662	-2.58939	0.00961451	0.178399
NREP	27.7812	-0.310437	0.122269	-2.53897	0.011118	0.192318
NSF	70.5994	0.225073	0.0861551	2.61242	0.00899039	0.171326
NSMCE1	158.165	-0.266537	0.094844	-2.81027	0.00495003	0.122362
NUB1	248.034	0.281706	0.0734065	3.83762	0.000124234	0.010572
NUDT16L1	275.169	-0.213644	0.0840546	-2.54173	0.0110305	0.192316
NUDT5	147.087	-0.317573	0.111112	-2.85812	0.0042616	0.112311
NUGGC	16.5097	0.72615	0.201714	3.5999	0.00031834	0.021722
NUP62	187.543	0.192117	0.0641933	2.99279	0.00276441	0.0874628
NUSAP1	12.4674	0.54161	0.203003	2.66799	0.00763066	0.156927
NUTF2	332.316	-0.249465	0.0870052	-2.86725	0.00414061	0.110868
OAS1	397.085	1.18555	0.235108	5.04258	4.59288802336136e-07	0.000124587
OAS2	245.742	1.16	0.184335	6.29289	3.1160753853362e-10	3.07598188204488e-07
OAS3	179.334	1.95634	0.293885	6.65682	2.79810736716531e-11	5.16509339799545e-08
OASL	173.107	1.11687	0.245918	4.54164	5.58172244806603e-06	0.000932592
OCIAD2	94.3796	-0.464811	0.141828	-3.2773	0.00104807	0.0481939
ODF3B	191.793	0.841191	0.194438	4.32626	1.51662851445907e-05	0.00206025
OGDH	346.359	0.223023	0.0724576	3.07797	0.00208413	0.073651
OLFM2	58.5501	-0.358099	0.120082	-2.98213	0.00286246	0.0896077
OSER1	147.531	-0.374124	0.112223	-3.33375	0.000856833	0.0420104
OSER1.AS1	46.59	-0.372307	0.136913	-2.71931	0.00654191	0.144756
OST4	2038.55	-0.399683	0.142644	-2.80195	0.00507944	0.124316
OTOF	4.57381	2.36067	0.520805	4.53274	5.8223367755489e-06	0.000947377
OTUB2	1.29053	0.876625	0.349167	2.51062	0.012052	0.199324
P2RX7	30.2983	0.416997	0.13211	3.15643	0.00159714	0.063089
P2RY14	22.3676	0.83089	0.259905	3.19689	0.00138916	0.057456
P2RY6	6.8675	1.02646	0.227152	4.5188	6.21901995841487e-06	0.000990162
PADI4	449.72	-0.600264	0.236268	-2.54061	0.0110659	0.192316
PAQR4	31.7553	0.427818	0.137037	3.12193	0.00179673	0.0667959
PARP10	511.057	0.391855	0.125812	3.11461	0.00184186	0.067506
PARP12	142.207	0.654564	0.124177	5.2712	1.35534318091146e-07	4.99130836688517e-05
PARP14	262.268	0.975528	0.159172	6.12879	8.85522069563167e-10	6.55596264201091e-07
PARP9	232.909	0.840186	0.15518	5.41427	6.15401708278418e-08	2.84757909202454e-05
PATL2	49.7134	0.713045	0.165621	4.30529	1.66766775214271e-05	0.00216607
PCBP2	1760.78	-0.166068	0.0649361	-2.55741	0.0105454	0.188148
PCK2	85.7841	0.256004	0.0907015	2.82249	0.00476518	0.120578
PDCD1LG2	1.78196	1.61346	0.488743	3.30125	0.000962548	0.0453899
PDE4A	38.637	0.548196	0.148103	3.70146	0.000214366	0.0162775
PDIA3	434.26	0.160121	0.0615035	2.60345	0.00922915	0.173863
PDP1	31.2637	0.534792	0.191055	2.79915	0.00512379	0.124988
PELI1	196.507	0.425896	0.16965	2.51044	0.0120581	0.199324
PF4	590.932	-0.649968	0.216838	-2.99748	0.00272219	0.0865268
PFKFB3	149.972	0.593519	0.183846	3.22835	0.00124506	0.0537481
PFKP	127.66	0.283037	0.0893152	3.16897	0.00152978	0.0613859
PGLS	710.99	-0.303991	0.0931561	-3.26325	0.00110143	0.0494209
PIAS3	47.202	0.170547	0.0676061	2.52266	0.0116472	0.196408
PID1	47.3863	0.668174	0.167251	3.99505	6.46812723802218e-05	0.0070135
PIF1	4.69936	0.991673	0.318252	3.116	0.00183322	0.0674852
PIK3AP1	210.568	0.678024	0.149397	4.53839	5.66848775654717e-06	0.000932592
PIN4	9.82828	-0.57227	0.216483	-2.64348	0.00820576	0.163998
PKIG	47.7376	-0.40009	0.137634	-2.90691	0.00365015	0.104123
PKMYT1	6.93732	0.816533	0.306694	2.66237	0.00775924	0.158332
PLD4	155.145	-0.384541	0.138519	-2.77608	0.00550182	0.130763
PLEKHB1	88.5351	-0.443046	0.128493	-3.44801	0.000564737	0.0317949
PLEKHG5	5.20721	-0.845666	0.274498	-3.08078	0.00206462	0.073136
PLEKHH3	1.58703	0.978142	0.362031	2.70182	0.0068961	0.14924
PLLP	5.68676	-0.834211	0.2897	-2.87957	0.00398224	0.108792
PLSCR1	125.963	1.03312	0.23017	4.48851	7.17244697503506e-06	0.00110628
PLXDC1	20.5523	-0.644086	0.220611	-2.91956	0.0035053	0.101971
PLXNB1	2.98937	1.13011	0.325032	3.47692	0.000507202	0.0294136
PML	249.558	0.708751	0.138555	5.11532	3.13216179106785e-07	8.91883070006569e-05
PNPLA4	10.2575	-0.466224	0.14904	-3.12817	0.00175897	0.0664687
POLR1E	38.3868	-0.328024	0.0951848	-3.44618	0.000568576	0.0318881
POLR2J	327.701	-0.326252	0.113813	-2.86654	0.00414979	0.110913
POLR2L	332.706	-0.340174	0.112706	-3.01824	0.00254251	0.08366
PPBP	189.523	-1.12625	0.304668	-3.69665	0.000218463	0.016504
PPP1R16B	123.245	0.415806	0.11362	3.65961	0.000252599	0.0180687
PPP2R5C	227.22	0.207125	0.0754456	2.74535	0.0060446	0.139136
PQLC3	89.6196	0.251412	0.0997538	2.52033	0.0117245	0.196833
PRDM1	70.467	0.331712	0.12806	2.59029	0.00958948	0.178157
PRDX5	1172.27	-0.526278	0.135016	-3.89789	9.7034773920468e-05	0.0087978
PREP	87.6964	0.199151	0.0693182	2.87299	0.00406607	0.109901
PROSC	108.866	0.177511	0.0565163	3.14088	0.00168439	0.0647232
PRR29.AS1	7.97466	-0.471343	0.161329	-2.92162	0.00348217	0.101497
PRR5L	78.5884	0.45519	0.146296	3.11143	0.00186184	0.0680698
PSTPIP2	106.82	0.460948	0.123579	3.72999	0.000191489	0.0149438
PTGDS	166.769	-1.3851	0.263249	-5.26157	1.42832584803707e-07	4.99130836688517e-05
PTGER2	94.58	0.299909	0.103547	2.89635	0.00377529	0.106074
PTGER4	94.9581	0.410533	0.1262	3.25302	0.00114184	0.0509252
PTK7	8.20427	-0.836598	0.295776	-2.82848	0.0046769	0.119088
PTOV1	321.263	-0.290134	0.0930863	-3.11683	0.00182809	0.0674852
PTP4A3	173.88	-0.362083	0.139988	-2.58653	0.00969466	0.178452
PTPN1	205.255	0.163536	0.0556658	2.93781	0.00330538	0.0983933
PTPRC	1697.46	0.315378	0.119868	2.63105	0.00851209	0.16594
RAB11FIP5	33.462	0.603803	0.18011	3.35241	0.000801123	0.0405721
RABEPK	54.563	-0.35221	0.0985025	-3.57565	0.00034936	0.0228893
RAC1	762.738	-0.274479	0.0982391	-2.79399	0.00520624	0.126168
RALGDS	170.043	0.378293	0.102591	3.68739	0.000226564	0.0167162
RAMP1	7.24495	-1.01861	0.331288	-3.07471	0.00210709	0.0739329
RAP2A	36.9692	0.669234	0.193313	3.46191	0.000536349	0.030663
RAP2C	74.9139	0.393108	0.132895	2.95803	0.00309614	0.0949163
RAPGEF1	400.92	0.283189	0.0891194	3.17763	0.00148482	0.0604004
RASSF1.AS1	111.133	0.433008	0.16738	2.58698	0.00968224	0.178452
RBM34	80.0985	-0.300977	0.0947808	-3.17551	0.00149574	0.060512
RBM4	551.781	-0.174383	0.0661913	-2.63453	0.00842528	0.165005
RBMX2	54.7581	-0.270089	0.101758	-2.65424	0.00794879	0.16123
RBP7	84.7043	-0.496324	0.195304	-2.54129	0.0110445	0.192316
RCC2	202.598	0.208181	0.0714418	2.91399	0.00356844	0.102797
REEP6	21.0971	-0.414284	0.160925	-2.57439	0.0100416	0.18266
RFX5	120.032	0.229727	0.073386	3.13039	0.00174574	0.0662801
RGCC	177.419	-0.375588	0.125142	-3.00129	0.00268837	0.0859944
RGS10	346.317	-0.43088	0.167761	-2.56841	0.0102167	0.184711
RHBDF2	243.155	0.494181	0.102778	4.80821	1.52285165569711e-06	0.000308889
RIN2	21.0666	0.499626	0.193642	2.58016	0.0098756	0.180528
RIOK2	15.0064	-0.516021	0.153714	-3.35703	0.000787851	0.0402266
RMDN2	4.58815	-0.592709	0.227907	-2.60066	0.00930455	0.174838
RNA5.8S5	84979.7	-1.77025	0.471958	-3.75087	0.000176224	0.0140133
RNA5S4	161.788	-6.24497	1.82927	-3.41391	0.000640381	0.0344805
RNASEK	2483.62	-0.320488	0.111752	-2.86784	0.00413285	0.110864
RNASET2	2874.3	-0.51505	0.128628	-4.00419	6.22295505906835e-05	0.00686389
RNF165	2.73739	-1.53566	0.380959	-4.03104	5.55300669149143e-05	0.00630035
RNF167	745.08	-0.202609	0.076654	-2.64316	0.00821353	0.163998
RNF19A	63.9016	0.493148	0.157022	3.14063	0.00168586	0.0647232
RNF213	502.118	0.660291	0.167297	3.94681	7.9199869802602e-05	0.00776631
RP2	66.9528	0.460055	0.181133	2.53988	0.0110891	0.192318
RPARP.AS1	48.0167	-0.351566	0.111003	-3.16716	0.00153934	0.0616027
RPL10	5032.69	-0.431115	0.100864	-4.27424	1.91792765275839e-05	0.00242724
RPL10A	3970.31	-0.39479	0.108176	-3.64953	0.000262723	0.0186131
RPL11	1890.61	-0.452096	0.178301	-2.53557	0.0112263	0.193064
RPL12	4856.52	-0.371601	0.138626	-2.68061	0.00734886	0.15361
RPL13	3408.85	-0.450512	0.111162	-4.05275	5.0620089206085e-05	0.00590182
RPL13A	10999.5	-0.392929	0.118052	-3.32843	0.00087338	0.0424005
RPL14	4822.98	-0.43149	0.102717	-4.20078	2.65994877011466e-05	0.0032021
RPL15	1821.47	-0.239847	0.0952447	-2.51822	0.011795	0.197342
RPL18	7729.34	-0.374224	0.0926722	-4.03814	5.38757150869011e-05	0.00618401
RPL18A	16774.8	-0.465829	0.115688	-4.02659	5.65912051729299e-05	0.00630035
RPL19	7408.95	-0.476315	0.100155	-4.75579	1.97675546059916e-06	0.000385129
RPL21P28	3.72185	-1.00147	0.311047	-3.21966	0.00128343	0.0546085
RPL22	469.335	-0.411128	0.116605	-3.52582	0.000422169	0.0261144
RPL23A	4226.82	-0.440477	0.0941257	-4.67966	2.87345704201118e-06	0.000531841
RPL24	2027.55	-0.537641	0.18333	-2.93264	0.00336093	0.0991529
RPL27A	652.291	-0.482543	0.128257	-3.76232	0.000168344	0.0135471
RPL28	9272.73	-0.330836	0.0999127	-3.31125	0.000928787	0.0440787
RPL29	6118.5	-0.455344	0.107742	-4.22626	2.37611119206971e-05	0.00290769
RPL3	6979.51	-0.387426	0.108291	-3.57762	0.00034673	0.0228849
RPL30	5081.22	-0.499864	0.182063	-2.74556	0.00604082	0.139136
RPL32	1359.72	-0.615352	0.141744	-4.34129	1.41646516696203e-05	0.00201297
RPL35	3744.07	-0.551234	0.195809	-2.81516	0.00487525	0.121939
RPL35A	2386.92	-0.477352	0.175323	-2.7227	0.00647517	0.14392
RPL36	5100.02	-0.522657	0.117701	-4.44055	8.97273033861561e-06	0.00134201
RPL37A	11645.9	-0.43507	0.121146	-3.59128	0.000329056	0.0220468
RPL38	9087.12	-0.48821	0.124987	-3.90608	9.38037357556452e-05	0.00862703
RPL4	4013.46	-0.327965	0.117569	-2.78955	0.00527809	0.127492
RPL41	4773.7	-0.798449	0.276417	-2.88857	0.00386999	0.107289
RPL6	2021.79	-0.376874	0.138193	-2.72715	0.00638839	0.143102
RPL7A	7450.39	-0.375264	0.0869414	-4.31629	1.58671946313144e-05	0.00213587
RPL8	11549.4	-0.317109	0.107251	-2.9567	0.00310949	0.0951286
RPLP1	17666.3	-0.367421	0.116601	-3.15109	0.00162663	0.0640573
RPLP2	17093.4	-0.473156	0.10526	-4.49512	6.9530880477957e-06	0.00108373
RPN1	624.94	-0.195773	0.0677922	-2.88784	0.00387893	0.107289
RPPH1	175.841	-2.11821	0.467554	-4.53041	5.88704148934194e-06	0.000947494
RPS11	12086.6	-0.381169	0.125796	-3.03005	0.00244513	0.0815429
RPS13	3513.64	-0.454981	0.142809	-3.18593	0.00144288	0.058856
RPS14	7148.76	-0.5099	0.167722	-3.04015	0.00236459	0.079373
RPS15	11714.1	-0.355117	0.119773	-2.96492	0.00302763	0.0933961
RPS16	11185.7	-0.410765	0.116525	-3.52513	0.000423276	0.0261144
RPS18	5714.78	-0.513617	0.187445	-2.7401	0.00614211	0.139787
RPS18P9	19.7312	-0.589658	0.182165	-3.23695	0.00120816	0.0526152
RPS19	5906.61	-0.391442	0.106324	-3.68161	0.000231767	0.0168224
RPS2	14531.2	-0.308679	0.0879375	-3.51021	0.000447748	0.0275096
RPS20	2217.89	-0.469725	0.165107	-2.84497	0.00444155	0.115486
RPS21	2906	-0.530319	0.207645	-2.55397	0.0106502	0.188859
RPS28	17089.7	-0.469417	0.116503	-4.02922	5.59617131749599e-05	0.00630035
RPS3	5439.63	-0.381319	0.113647	-3.3553	0.000792792	0.0403398
RPS4X	3934.11	-0.587359	0.118184	-4.96987	6.6996596292543e-07	0.000162626
RPS5	5003.27	-0.496626	0.131263	-3.78345	0.000154672	0.0126532
RPS6	3536.08	-0.461429	0.140705	-3.2794	0.00104027	0.0479851
RPS8	4684.13	-0.441965	0.129988	-3.40004	0.00067375	0.0358857
RPS9	9738.58	-0.35284	0.137365	-2.56862	0.0102103	0.184711
RPSA	4034.55	-0.363137	0.12579	-2.88687	0.00389101	0.107289
RRNAD1	58.9257	0.260535	0.0806323	3.23115	0.00123295	0.0535375
RSAD2	102.239	2.96236	0.452216	6.55076	5.72436833005334e-11	8.01705333240573e-08
RTKN	3.57992	-0.68338	0.270073	-2.53035	0.0113948	0.194627
RTP4	46.3054	1.16139	0.213092	5.45016	5.0323551500656e-08	2.40368008732327e-05
RTP5	9.11868	0.887571	0.293865	3.02033	0.00252495	0.0834531
RUFY4	4.28421	0.688881	0.27054	2.54632	0.0108865	0.190797
S100A11	8784.41	-0.434468	0.159415	-2.72539	0.00642257	0.143221
S100A4	7804.89	-0.363625	0.139603	-2.60471	0.00919511	0.173547
SAMD4A	5.59949	0.749872	0.262769	2.85373	0.00432087	0.113296
SAMD9	62.9048	0.48382	0.172974	2.79707	0.00515686	0.125588
SAMD9L	101.354	0.895876	0.16972	5.27854	1.30214110991904e-07	4.94379574732594e-05
SAMHD1	581.687	0.373345	0.0963189	3.87614	0.000106128	0.00935381
SASH1	7.1571	0.990373	0.296229	3.34327	0.000827966	0.0411399
SCARF1	116.777	0.723589	0.203291	3.55938	0.000371738	0.0239318
SCIMP	157.772	0.339221	0.0875566	3.8743	0.00010693	0.00936872
SCO2	244.624	0.819969	0.205895	3.98246	6.82048868585613e-05	0.00721364
SCT	12.585	-0.94001	0.274672	-3.4223	0.000620933	0.033802
SDC3	8.43061	1.41716	0.285527	4.96333	6.92937330596326e-07	0.000165489
SELM	111.457	-0.462563	0.136195	-3.39634	0.000682934	0.0362445
SEMA6B	10.8988	2.55927	0.410847	6.22926	4.68651039814543e-10	4.06369265462837e-07
SERPINB9	177.921	0.361809	0.0921249	3.92737	8.58795184765396e-05	0.0079976
SERPINF1	22.1519	-0.544373	0.172471	-3.15631	0.00159778	0.063089
SERPING1	119.08	2.65231	0.371955	7.13072	9.98448510572385e-13	2.46400451600755e-09
SESN1	42.5607	-0.446179	0.146732	-3.04077	0.00235977	0.079373
SF3B1	548.883	0.310399	0.114305	2.71553	0.00661691	0.145799
SFRP5	6.4964	-1.2345	0.33923	-3.63912	0.000273574	0.0192896
SH3D21	8.88355	-0.548056	0.20973	-2.61315	0.00897122	0.171182
SHC1	211.086	0.180218	0.0640716	2.81277	0.00491172	0.122086
SHD	1.59813	-1.28449	0.461687	-2.78215	0.00539993	0.129171
SHISA8	7.4428	1.02349	0.319602	3.20239	0.00136295	0.0571772
SIGLEC1	24.1091	2.2662	0.358953	6.31335	2.73056783104199e-10	2.88796556244562e-07
SIGLEC17P	28.674	-0.605681	0.173587	-3.4892	0.000484467	0.0288093
SIGLEC7	134.915	-0.34542	0.122103	-2.82893	0.00467039	0.119088
SLAMF7	145.597	0.376008	0.128005	2.93745	0.00330924	0.0983933
SLAMF8	16.5233	0.849555	0.195872	4.3373	1.44245113753088e-05	0.00201297
SLC16A10	2.2886	-1.37489	0.36591	-3.75745	0.000171656	0.013739
SLC20A1	190.134	0.237687	0.0918181	2.58867	0.00963481	0.178452
SLC22A17	14.8924	-0.728736	0.214738	-3.39361	0.000689777	0.0363471
SLC25A43	16.0957	0.442535	0.16763	2.63996	0.00829163	0.164637
SLC26A6	51.8677	0.28489	0.102468	2.78028	0.00543117	0.1295
SLC27A3	156.039	0.247896	0.0987646	2.50997	0.0120742	0.199324
SLC30A1	15.7477	0.495566	0.183619	2.69888	0.0069574	0.149302
SLC35C1	75.4295	0.215362	0.0829325	2.59683	0.00940872	0.176125
SLC7A8	5.1856	-1.06227	0.347757	-3.05464	0.00225334	0.0772343
SLC9A9	23.3303	0.279151	0.109156	2.55737	0.0105466	0.188148
SLFN11	61.1608	0.521277	0.122688	4.2488	2.14915838051122e-05	0.00269683
SLFN5	60.8947	0.520186	0.171102	3.0402	0.00236422	0.079373
SMAD7	38.0499	0.368747	0.140295	2.62837	0.00857942	0.166491
SMCHD1	348.868	0.452567	0.156353	2.89453	0.00379727	0.106294
SMDT1	143.217	-0.347073	0.128906	-2.69244	0.00709313	0.150712
SMG1P3	28.6059	0.478967	0.183191	2.61458	0.00893369	0.170685
SMTNL1	4.74387	1.73429	0.391144	4.4339	9.25429584526484e-06	0.00137028
SNHG6	430.368	-0.332079	0.129382	-2.56666	0.0102683	0.185419
SNHG7	219.137	-0.319077	0.120306	-2.65221	0.0079967	0.161758
SNHG9	117.843	-0.816676	0.207141	-3.94261	8.05995774596503e-05	0.00784599
SNRPN	253.879	-0.271403	0.100732	-2.6943	0.00705363	0.150494
SNURF	276.522	-0.272264	0.101437	-2.68408	0.00727296	0.153406
SNX20	233.234	0.32276	0.0816247	3.9542	7.67924764878124e-05	0.00763132
SNX29P1	8.37342	-0.907608	0.304177	-2.98381	0.00284681	0.0893066
SOCS1	71.706	0.626144	0.179775	3.48293	0.000495962	0.0291417
SOD1	278.093	-0.355864	0.124403	-2.86058	0.00422872	0.112194
SP140	105.901	0.333986	0.0954318	3.49973	0.000465723	0.0281468
SPATA13	127.686	0.357681	0.129884	2.75385	0.00588989	0.13691
SPATS2L	14.9051	0.722744	0.246888	2.92741	0.00341794	0.100019
SPCS1	367.244	-0.245583	0.0773342	-3.1756	0.00149527	0.060512
SPEG	13.9185	-0.552939	0.205124	-2.69563	0.0070255	0.150327
SPINK2	5.20681	-1.5723	0.370517	-4.24353	2.2003554369642e-05	0.00273787
SPIRE1	3.15939	0.698274	0.27082	2.57837	0.00992671	0.181239
SPOCK2	763.013	-0.293364	0.116844	-2.51073	0.0120483	0.199324
SPP1	6.02108	-1.64346	0.480469	-3.42055	0.000624955	0.0338964
SPSB1	11.3593	0.591648	0.195513	3.02613	0.0024771	0.0824233
SPTSSB	1.97481	-1.26252	0.356347	-3.54296	0.000395664	0.0249302
SRC	72.1621	0.321189	0.112557	2.85357	0.0043231	0.113296
SRD5A1	27.2559	0.370098	0.105645	3.50322	0.000459668	0.0280765
SRGAP2	76.91	0.377161	0.113831	3.31335	0.000921863	0.0440323
SRSF2	387.48	0.237165	0.0842035	2.81657	0.0048539	0.12161
SSPN	4.61878	0.732362	0.266072	2.7525	0.0059143	0.137262
SSR2	979.697	-0.312287	0.0979215	-3.18916	0.00142687	0.0586879
SSU72	648.028	-0.24149	0.0720509	-3.35167	0.000803271	0.0405721
ST3GAL5	53.1899	0.262247	0.100936	2.59815	0.00937277	0.175674
STAB1	166.43	0.481261	0.177737	2.70772	0.00677466	0.147953
STAP1	14.4785	-0.816931	0.2028	-4.02825	5.61929344473527e-05	0.00630035
STARD10	88.6885	-0.529041	0.170173	-3.10885	0.00187816	0.0683289
STAT1	592.699	1.14534	0.154334	7.42118	1.16080991895802e-13	3.43762249400228e-10
STAT2	324.971	0.730577	0.125074	5.84116	5.1837748247082e-09	3.07024615317817e-06
STAT5A	369.651	0.202776	0.0697072	2.90896	0.0036263	0.103908
STOM	197.742	0.297717	0.117726	2.5289	0.011442	0.194737
STX11	166.642	0.550581	0.149367	3.68609	0.000227725	0.0167162
STYK1	2.57742	1.33936	0.37237	3.59685	0.00032209	0.0218355
SUPT4H1	372.801	-0.249963	0.099182	-2.52025	0.0117271	0.196833
SYNPO	12.7454	0.551258	0.195039	2.8264	0.00470744	0.119559
SYT11	53.1752	0.488291	0.136388	3.58016	0.00034338	0.0228001
TAF5L	69.0363	0.272659	0.0923218	2.95336	0.00314336	0.0959665
TAGLN2	8509.88	-0.378618	0.125598	-3.01451	0.00257394	0.0839479
TALDO1	4024.57	-0.35648	0.138585	-2.57229	0.0101027	0.183098
TAP1	1175.79	0.577524	0.116843	4.94275	7.70302070891749e-07	0.000175475
TAP2	393.228	0.567392	0.112629	5.03769	4.71188874196757e-07	0.000124587
TBC1D12	4.76005	0.889346	0.310061	2.86829	0.00412695	0.110864
TBC1D2B	162.439	0.240765	0.0805988	2.9872	0.00281548	0.0885114
TBC1D3I	58.2698	-0.808811	0.278902	-2.89999	0.0037318	0.105251
TBC1D8	47.935	0.628738	0.159668	3.93778	8.22390908147349e-05	0.00785622
TBCE	17.4455	-0.338521	0.124808	-2.71234	0.00668092	0.146555
TCEA3	25.4124	-0.542437	0.17846	-3.03955	0.00236934	0.079373
TCEAL1	10.6542	-0.618424	0.190276	-3.25014	0.00115348	0.0512902
TCEAL3	21.6034	-0.492852	0.13705	-3.59616	0.000322954	0.0218355
TCEAL8	33.5066	-0.368988	0.139491	-2.64525	0.00816311	0.163782
TCEB2	1003.62	-0.431072	0.162911	-2.64606	0.00814357	0.163612
TCL1A	210.432	-1.04957	0.204448	-5.13367	2.84148907367251e-07	8.38252740238579e-05
TCN2	36.4254	0.881413	0.182501	4.82963	1.36789804272029e-06	0.000285274
TDRD7	45.5511	0.373039	0.101842	3.66294	0.000249341	0.0179223
TFEC	14.604	0.705126	0.264043	2.6705	0.0075738	0.156847
TFRC	34.6583	0.377545	0.145983	2.58623	0.0097033	0.178452
TGM3	16.4637	-0.946745	0.37734	-2.509	0.0121074	0.199415
THEM4	41.9827	-0.435357	0.144796	-3.0067	0.002641	0.0850115
THYN1	100.732	-0.274945	0.100231	-2.7431	0.00608623	0.139263
TIGIT	62.4424	0.903554	0.160407	5.63288	1.77229820757383e-08	9.37229269983775e-06
TKTL1	17.9564	-0.95945	0.264267	-3.63061	0.000282749	0.0196557
TLE2	32.2089	-0.551323	0.148237	-3.71919	0.000199865	0.0154136
TMCO4	53.8194	0.287523	0.107841	2.66618	0.00767185	0.157555
TMEM123	326.866	0.493381	0.157108	3.14039	0.00168725	0.0647232
TMEM150B	48.5051	0.557453	0.170642	3.26679	0.00108774	0.0491043
TMEM165	72.4736	0.758671	0.16804	4.51483	6.33672427567065e-06	0.000998169
TMEM258	775.069	-0.379334	0.144909	-2.61773	0.00885173	0.169777
TMEM91	272.678	-0.452863	0.160505	-2.82149	0.00478012	0.120578
TMIGD2	105.524	-0.888962	0.14881	-5.9738	2.31791186830071e-09	1.54101938474437e-06
TMSB10	11726.1	-0.35866	0.130927	-2.73939	0.00615529	0.139787
TMSB15B	2.99759	-1.20092	0.417996	-2.87303	0.00406551	0.109901
TNFAIP3	98.2778	0.44028	0.116438	3.78122	0.000156061	0.0126967
TNFAIP6	45.2036	1.4287	0.326773	4.37214	1.23035189597933e-05	0.00178606
TNFSF13B	208.243	0.58758	0.209448	2.80538	0.00502579	0.123411
TNFSF9	2.25031	0.902332	0.344309	2.62071	0.00877475	0.168822
TNNI2	53.3895	-0.539044	0.180805	-2.98136	0.00286973	0.0896459
TOB2	91.4485	0.240631	0.0927248	2.59511	0.00945615	0.176664
TOM1	88.2011	0.183297	0.0683198	2.68293	0.0072981	0.15361
TOMM7	134.585	-0.672435	0.267107	-2.51748	0.0118198	0.197534
TOP1MT	78.4613	-0.453371	0.165483	-2.73969	0.00614978	0.139787
TOR1B	100.98	0.455147	0.116768	3.89787	9.70422894509147e-05	0.0087978
TOR3A	113.051	0.233216	0.0759271	3.07157	0.00212935	0.0743614
TPM1	51.6228	-0.490329	0.151401	-3.23861	0.00120112	0.052463
TRABD2A	137.958	-0.368154	0.138237	-2.66321	0.00773983	0.158332
TRAF3	67.0122	0.255041	0.0919838	2.77268	0.0055597	0.131716
TRAFD1	296.704	0.371898	0.113071	3.28907	0.0010052	0.0466585
TREML1	171.149	-0.600432	0.235196	-2.5529	0.0106831	0.18899
TRG.AS1	49.4056	0.405603	0.136684	2.96744	0.00300286	0.0930196
TRIM14	165.091	0.447132	0.087149	5.13066	2.88720806052323e-07	8.38252740238579e-05
TRIM22	447.266	0.964129	0.149288	6.45819	1.05959505206292e-10	1.30745199465797e-07
TRIM46	16.6672	0.515798	0.157511	3.27468	0.00105781	0.0481939
TRIM5	66.4047	0.378651	0.106732	3.54767	0.000388651	0.0246985
TRIM52.AS1	64.7725	-0.350189	0.129052	-2.71354	0.00665685	0.146243
TRMT112	407.794	-0.278869	0.0798337	-3.49313	0.000477398	0.0286187
TRPV4	2.31494	0.836134	0.330958	2.5264	0.0115237	0.194999
TSPAN15	7.75176	-0.739842	0.236335	-3.13048	0.00174523	0.0662801
TST	191.299	-0.490844	0.148523	-3.30484	0.000950314	0.0449562
TSTD1	225.921	-0.447732	0.12872	-3.47833	0.000504541	0.0294136
TTC28	2.35285	-0.962229	0.264788	-3.63396	0.000279102	0.0194937
TTC7A	183.037	0.272927	0.0816747	3.34163	0.00083287	0.0412452
TTF1	53.7455	-0.297135	0.109285	-2.7189	0.00655003	0.144756
TTYH2	72.785	0.407283	0.088626	4.59552	4.31673869101755e-06	0.000779487
TTYH3	195.671	0.396771	0.0981206	4.0437	5.26140405249782e-05	0.00608638
TUBA1A	1143.99	-0.394392	0.137514	-2.86801	0.00413067	0.110864
TUBA4A	751.191	-0.309292	0.102803	-3.0086	0.00262455	0.0850115
TXNIP	8103.09	0.507533	0.0942055	5.38751	7.1441873560681e-08	3.20557521761516e-05
TXNRD3	1.67272	-0.942593	0.311605	-3.02496	0.00248663	0.082555
TYMP	2962.47	0.589083	0.163015	3.61368	0.000301882	0.0207905
TYMS	21.1726	0.810998	0.273822	2.96178	0.0030587	0.093963
UAP1L1	57.7566	0.311555	0.0984878	3.16339	0.00155944	0.0621489
UBE2D2	268.236	-0.120825	0.0479477	-2.51993	0.011738	0.196833
UBE2L6	998.713	0.688692	0.150357	4.58036	4.64170444677784e-06	0.000828069
UBE2Z	223.173	0.19733	0.0592531	3.3303	0.000867529	0.042255
UBE3D	5.04367	-0.538048	0.201609	-2.66877	0.00761301	0.156927
UBXN1	836.682	-0.207505	0.0754274	-2.75106	0.00594024	0.137433
UBXN10	3.93701	0.768458	0.270209	2.84394	0.00445588	0.115548
UFC1	201.505	-0.292669	0.113558	-2.57727	0.00995854	0.181596
UNC119	465.249	-0.265302	0.0982359	-2.70066	0.0069201	0.14924
UQCR10	170.261	-0.383657	0.115832	-3.31219	0.000925679	0.0440725
USP18	22.362	1.60309	0.268589	5.96855	2.39369526907008e-09	1.54101938474437e-06
UTY	26.2205	0.880234	0.343484	2.56266	0.0103873	0.186657
UXT	505.577	-0.424923	0.113931	-3.72964	0.000191755	0.0149438
VIPR1	74.0007	-0.477601	0.107138	-4.45781	8.28022021489762e-06	0.00125107
VKORC1	307.458	-0.228531	0.0886907	-2.57672	0.00997439	0.181661
VPREB3	113.388	-1.00002	0.209557	-4.77208	1.82332216455001e-06	0.000359972
VSIG10L	2.31754	1.45497	0.307649	4.72932	2.25274350733605e-06	0.0004332
VSIG4	10.8173	0.947479	0.250078	3.78874	0.000151413	0.0124554
WARS	711.693	0.67613	0.148543	4.55173	5.3205686763653e-06	0.000926843
WDFY1	60.2954	0.65036	0.151043	4.30578	1.66394953141181e-05	0.00216607
WDR83OS	553.017	-0.273714	0.0934249	-2.92978	0.00339203	0.0994571
WEE1	13.3282	0.661492	0.16561	3.99428	6.48915309895134e-05	0.0070135
WHAMMP2	11.142	-0.656422	0.212036	-3.0958	0.0019628	0.0703592
WNT7A	7.21331	-0.666471	0.245599	-2.71365	0.00665468	0.146243
XAF1	180.022	1.04797	0.207958	5.03936	4.67101831813565e-07	0.000124587
XRN1	60.7491	0.397302	0.150799	2.63465	0.00842238	0.165005
YPEL3	4360.23	-0.378174	0.132252	-2.8595	0.00424316	0.112194
ZBP1	145.157	0.619225	0.155821	3.97394	7.06920177248112e-05	0.00737139
ZBTB38	35.8084	0.483975	0.190566	2.53967	0.0110956	0.192318
ZCCHC2	62.2854	0.67181	0.170858	3.93198	8.42475808744059e-05	0.00794557
ZDHHC20	93.4217	0.434355	0.146497	2.96494	0.00302745	0.0933961
ZEB2	141.704	0.319904	0.125245	2.55424	0.0106421	0.188859
ZFAND5	183.961	0.311564	0.115721	2.69238	0.00709436	0.150712
ZFAS1	118.904	-0.557293	0.213973	-2.60451	0.0092007	0.173547
ZFAT	32.1918	-0.502	0.196024	-2.56091	0.0104397	0.187371
ZFP36L2	713.898	0.447221	0.131513	3.4006	0.000672385	0.0358857
ZFR2	5.34071	-0.668822	0.262648	-2.54646	0.0108822	0.190797
ZFYVE9	4.60779	-0.812268	0.276854	-2.93393	0.00334703	0.0991189
ZNF135	3.64107	-1.03434	0.373199	-2.77155	0.00557895	0.131751
ZNF14	15.6197	-0.453025	0.165459	-2.73799	0.00618163	0.140171
ZNF207	245.056	0.159407	0.0562583	2.83348	0.00460447	0.118365
ZNF284	31.9385	0.450461	0.171412	2.62794	0.00859048	0.166491
ZNF319	76.6634	0.26841	0.0837399	3.20528	0.00134933	0.0569217
ZNF329	19.8297	-0.432562	0.124142	-3.48441	0.000493217	0.0291349
ZNF433	2.43095	-0.804252	0.278574	-2.88703	0.00388895	0.107289
ZNF443	4.04919	-0.560615	0.207225	-2.70534	0.00682338	0.148798
ZNF480	10.2654	-0.453496	0.172192	-2.63366	0.00844692	0.165005
ZNF528	9.82575	-0.505369	0.197802	-2.55493	0.010621	0.188794
ZNF563	3.34776	-0.707627	0.258866	-2.73356	0.00626532	0.141419
ZNF595	6.17834	-1.0895	0.276438	-3.94121	8.10721989845096e-05	0.00784599
ZNF667.AS1	8.96499	-0.848457	0.217728	-3.89687	9.74430918385482e-05	0.0087978
ZNF880	7.00918	-0.657036	0.242642	-2.70784	0.00677229	0.147953
ZNFX1	228.581	0.286645	0.112312	2.55223	0.0107036	0.189056
ZNRF2	38.1787	0.312024	0.11307	2.75957	0.00578774	0.135172

## Sheet: YWH-M+T vs. YWH-NS
	baseMean	log2FoldChange	lfcSE	stat	pvalue	FDR
GPR15	14.2329	2.26559	0.259386	8.73444	2.44857031912979e-18	3.93020021923522e-14
DPM2	311.607	-0.725109	0.210782	-3.44008	0.000581536	0.198601
ZNF595	6.17834	-0.892042	0.25882	-3.44658	0.00056774	0.198104
SMTNL1	4.74387	1.24243	0.358321	3.46736	0.000525589	0.187472
C1QC	9.79191	1.00657	0.289928	3.4718	0.000516976	0.187472
AP3B2	1.67538	2.88766	0.829868	3.47967	0.000502038	0.1874
IFIH1	62.1167	0.53866	0.154078	3.49602	0.000472262	0.180483
H3F3C	2.57069	1.38878	0.396699	3.50084	0.000463794	0.180483
RTKN	3.57992	-0.86436	0.24689	-3.501	0.000463523	0.180483
IFI6	1468.95	1.13001	0.321781	3.51173	0.000445196	0.180483
CYP4F29P	13.2931	-1.47655	0.417765	-3.53439	0.000408712	0.172638
ETV7	32.7117	1.28108	0.362302	3.53594	0.000406331	0.172638
HBG1	3926.26	-1.85048	0.522667	-3.54047	0.000399416	0.172638
FIS1	755.952	-0.521259	0.14683	-3.55008	0.000385112	0.172638
IFI44	48.173	1.21424	0.339677	3.57468	0.000350655	0.16554
IFIT1B	40.8655	-1.24873	0.348867	-3.5794	0.000344383	0.16554
DFNA5	2.47381	1.44244	0.400172	3.60455	0.000312692	0.156844
IFIT2	313.543	0.90469	0.250744	3.60801	0.00030855	0.156844
EIF2AK1	291.539	-0.528107	0.14501	-3.64188	0.000270654	0.144809
KCNQ1OT1	93.8049	-1.37177	0.374258	-3.6653	0.000247051	0.136739
PPBP	189.523	-1.1279	0.307615	-3.6666	0.000245798	0.136739
BNIP3L	452.242	-0.722515	0.195984	-3.68661	0.00022726	0.135102
GPX1	8233.62	-0.896581	0.241275	-3.71602	0.000202387	0.124943
MGAT3	10.6849	0.645687	0.172395	3.74538	0.00018012	0.115644
PA2G4	297.64	-0.320092	0.0849463	-3.76817	0.000164447	0.109981
SFRP5	6.4964	-1.22841	0.32486	-3.78136	0.000155974	0.108849
TRIM22	447.266	0.566478	0.149633	3.78579	0.000153222	0.108849
CCT6P3	24.6648	0.510206	0.132809	3.84164	0.000122216	0.0934136
OAS2	245.742	0.71144	0.184201	3.86229	0.000112328	0.0901485
CLEC10A	63.269	0.597718	0.153618	3.89093	9.98608926783891e-05	0.0878078
AHRR	1.62506	1.4488	0.369683	3.91903	8.89064305098326e-05	0.0878078
ASMT	1.31914	2.69462	0.694274	3.8812	0.00010394	0.0878078
TSTA3	402.955	-0.586791	0.150846	-3.89	0.000100242	0.0878078
RGS10	346.317	-0.665558	0.16895	-3.93937	8.16958834963208e-05	0.08742
AHSP	769.051	-1.48826	0.374239	-3.97677	6.98590478562768e-05	0.0800934
USP18	22.362	1.01616	0.255293	3.98039	6.8803578252924e-05	0.0800934
OAS3	179.334	1.16783	0.292819	3.98824	6.65665215944671e-05	0.0800934
IFI44L	47.2545	1.55203	0.388383	3.99614	6.43830440324053e-05	0.0800934
LY6E	2175.09	1.06422	0.260079	4.09193	4.27804717608874e-05	0.0686669
CMPK2	49.4881	1.44391	0.34573	4.1764	2.96161102432641e-05	0.0528187
ISG15	915.285	1.54731	0.369913	4.1829	2.87815922068055e-05	0.0528187
COLQ	28.939	-0.735631	0.175845	-4.1834	2.87179803268958e-05	0.0528187
RSAD2	102.239	1.90116	0.451248	4.2131	2.5188392721008e-05	0.0528187
SIGLEC1	24.1091	1.42437	0.338034	4.21371	2.5121434375781e-05	0.0528187
SERPING1	119.08	1.61686	0.37186	4.34805	1.37355233163363e-05	0.0528187
P2RY6	6.8675	0.998756	0.207759	4.80729	1.52991018627508e-06	0.00818553
SEMA6B	10.8988	2.21183	0.392491	5.63538	1.74677266629452e-08	0.000140187

## Sheet: YWH-M vs. YWH-NS
	baseMean	log2FoldChange	lfcSE	stat	pvalue	FDR
GPR15	14.2329	1.83136	0.266982	6.85949	6.91058290247537e-12	1.10921766167632e-07
